# Supplementary material for: (2,2′-Bipyridine-κ2 N,N′)[N-(2-oxido-1-naphthyl­idene)threoninato-κ3 O 1,N,O 2]copper(II)
Source: Acta Crystallogr Sect E Struct Rep Online. 2008 Apr 30;64(Pt 5):m745–6. doi: 10.1107/S1600536808012191 (PMC2961289; doi:10.1107/S1600536808012191)
Supplement: Supplementary file 1 [file e-64-0m745-sup1.cif]

##############################################################################
###                                                                        ###
###        Electronic paper (Acta Crystallographica Section E)             ###
###                                                                        ###
##############################################################################
#                                                                            #
# This CIF contains the data in a paper accepted for publication in Acta     #
# Crystallographica Section E. It conforms to the requirements of Notes      #
# for Authors for Section E, and has been peer reviewed under the auspices   #
# of the IUCr Commission on Journals.                                        #
#                                                                            #
# Full details of the Crystallographic Information File format               #
# are given in the paper "The Crystallographic Information File (CIF):       #
# a New Standard Archive File for Crystallography" by S. R. Hall, F. H.      #
# Allen and I. D. Brown [Acta Cryst. (1991), A47, 655-685].                  #
#                                                                            #
# The current version of the core CIF dictionary is obtainable from          #
# ftp://ftp.iucr.org/pub/cif_core.dic. The current version number is 2.4.    #
#                                                                            #
# Software is freely available for graphical display of the structure(s) in  #
# this CIF.  For information consult the CIF home page http://www.iucr.org/  #
# cif/home.html                                                              #
#                                                                            #
# This file may be used for bona fide research purposes within the           #
# scientific community so long as proper attribution is given to the journal # 
# article from which it was obtained.                                        #
#                                                                            #
##############################################################################
                                             
data_global
_audit_creation_method     SHELXL-97
_journal_date_recd_electronic     2008-04-11
_journal_date_accepted     2008-04-27
_journal_name_full     'Acta Crystallographica, Section E'
_journal_year     2008
_journal_volume     64
_journal_issue      5
_journal_page_first     m745
_journal_page_last     m746
_journal_paper_category     QM
_journal_coeditor_code     HY2129
_publ_contact_author_name     'Dr. Lianzhi Li'
_publ_contact_author_address
;
  School of Chemistry and Chemical Engineering
  Liaocheng University
  Shandong 252059
  People's Republic of China
;
_publ_contact_author_email     lilianzhi1963@yahoo.com.cn
_publ_contact_author_fax     ?
_publ_contact_author_phone     '86 635 8239656'
_publ_section_title
;\
(2,2'-Bipyridine-\k^2^<i>N</i>,<i>N</i>')[<i>N</i>-(2-oxido-1-naphthylidene)\
threoninato-\k^3^<i>O</i>^1^,<i>N</i>,<i>O</i>^2^]copper(II)
;
loop_
    _publ_author_name
    _publ_author_footnote
    _publ_author_address
    'Zhanglei Qiu' .
; School of Chemistry and Chemical Engineering
  Liaocheng University
  Shandong 252059
  People's Republic of China
;
    'Lianzhi Li' .
; School of Chemistry and Chemical Engineering
  Liaocheng University
  Shandong 252059
  People's Republic of China
;
    'Yan Liu' .
; School of Chemistry and Chemical Engineering
  Liaocheng University
  Shandong 252059
  People's Republic of China
;
    'Tao Xu' .
; School of Chemistry and Chemical Engineering
  Liaocheng University
  Shandong 252059
  People's Republic of China
;
    'Daqi Wang' .
; School of Chemistry and Chemical Engineering
  Liaocheng University
  Shandong 252059
  People's Republic of China
;
data_I
_audit_creation_method     SHELXL-97
_chemical_name_systematic
;
(2,2'-Bipyridine-\k^2^<i>N</i>,<i>N</i>')[<i>N</i>-(2-oxido-1-
naphthylidene)threoninato-\k^3^<i>O</i>^1^,<i>N</i>,<i>O</i>^2^]copper(II)
;
_chemical_name_common     ?
_chemical_formula_moiety     'C25 H21 Cu N3 O4'
_chemical_formula_sum     'C25 H21 Cu N3 O4'
_chemical_formula_iupac     '[Cu (C15 H13 N O4) (C10 H8 N2)]'
_chemical_formula_weight     490.99
_chemical_melting_point     ?
_symmetry_cell_setting     orthorhombic
_symmetry_space_group_name_H-M     'P 21 21 21'
_symmetry_space_group_name_Hall     'P 2ac 2ab'
loop_
    _symmetry_equiv_pos_as_xyz
    'x, y, z'
    '-x+1/2, -y, z+1/2'
    '-x, y+1/2, -z+1/2'
    'x+1/2, -y+1/2, -z'
_cell_length_a     9.955(2)
_cell_length_b     12.180(3)
_cell_length_c     18.438(4)
_cell_angle_alpha     90.00
_cell_angle_beta     90.00
_cell_angle_gamma     90.00
_cell_volume     2235.6(9)
_cell_formula_units_Z     4
_cell_measurement_reflns_used     5604
_cell_measurement_theta_min     2.325
_cell_measurement_theta_max     26.09
_cell_measurement_temperature     298(2)
_exptl_crystal_description     block
_exptl_crystal_colour     blue
_exptl_crystal_size_max     0.29
_exptl_crystal_size_mid     0.28
_exptl_crystal_size_min     0.16
_exptl_crystal_density_diffrn     1.459
_exptl_crystal_density_meas     ?
_exptl_crystal_density_method     'not measured'
_exptl_crystal_F_000     1012
_exptl_absorpt_coefficient_mu     1.014
_exptl_absorpt_correction_type     multi-scan
_exptl_absorpt_process_details     '(SADABS; Sheldrick, 1996)'
_exptl_absorpt_correction_T_min     0.7574
_exptl_absorpt_correction_T_max     0.8545
_diffrn_ambient_temperature     298(2)
_diffrn_radiation_type     MoK\a
_diffrn_radiation_wavelength     0.71073
_diffrn_radiation_source     'fine-focus sealed tube'
_diffrn_radiation_monochromator     graphite
_diffrn_measurement_device_type     'Bruker SMART APEX CCD area-detector'
_diffrn_measurement_method     '\f and \w'
_diffrn_detector_area_resol_mean     ?
_diffrn_reflns_number     14242
_diffrn_reflns_av_R_equivalents     0.0273
_diffrn_reflns_av_sigmaI/netI     0.0417
_diffrn_reflns_theta_min     2.00
_diffrn_reflns_theta_max     28.29
_diffrn_reflns_theta_full     28.29
_diffrn_measured_fraction_theta_max     0.971
_diffrn_measured_fraction_theta_full     0.971
_diffrn_reflns_limit_h_min     -13
_diffrn_reflns_limit_h_max     13
_diffrn_reflns_limit_k_min     -14
_diffrn_reflns_limit_k_max     16
_diffrn_reflns_limit_l_min     -20
_diffrn_reflns_limit_l_max     24
_diffrn_standards_number     ?
_diffrn_standards_interval_count     ?
_diffrn_standards_interval_time     ?
_diffrn_standards_decay_%     ?
_reflns_number_total     5278
_reflns_number_gt     4243
_reflns_threshold_expression     I>2\s(I)
_refine_ls_structure_factor_coef     Fsqd
_refine_ls_matrix_type     full
_refine_ls_R_factor_all     0.0517
_refine_ls_R_factor_gt     0.0337
_refine_ls_wR_factor_gt     0.0792
_refine_ls_wR_factor_ref     0.0885
_refine_ls_goodness_of_fit_ref     1.037
_refine_ls_restrained_S_all     1.111
_refine_ls_number_reflns     5278
_refine_ls_number_parameters     300
_refine_ls_number_restraints     492
_refine_ls_hydrogen_treatment     constr
_refine_ls_weighting_scheme     calc
_refine_ls_weighting_details
                 'calc w=1/[\s^2^(Fo^2^)+(0.0472P)^2^] where P=(Fo^2^+2Fc^2^)/3'
_atom_sites_solution_hydrogens     geom
_atom_sites_solution_primary     direct
_atom_sites_solution_secondary     difmap
_refine_ls_shift/su_max     0.001
_refine_ls_shift/su_mean     0.000
_refine_diff_density_max     0.323
_refine_diff_density_min     -0.540
_refine_ls_extinction_method     none
_refine_ls_extinction_coef     ?
_refine_ls_abs_structure_details     'Flack (1983), 2229 Friedel pairs'
_refine_ls_abs_structure_Flack     -0.005(13)
loop_
    _atom_type_symbol
    _atom_type_description
    _atom_type_scat_dispersion_real
    _atom_type_scat_dispersion_imag
    _atom_type_scat_source
    'C' 'C' 0.0033 0.0016
                         'International Tables Vol C Tables 4.2.6.8 and 6.1.1.4'
    'H' 'H' 0.0000 0.0000
                         'International Tables Vol C Tables 4.2.6.8 and 6.1.1.4'
    'N' 'N' 0.0061 0.0033
                         'International Tables Vol C Tables 4.2.6.8 and 6.1.1.4'
    'Cu' 'Cu' 0.3201 1.2651
                         'International Tables Vol C Tables 4.2.6.8 and 6.1.1.4'
    'O' 'O' 0.0106 0.0060
                         'International Tables Vol C Tables 4.2.6.8 and 6.1.1.4'
_computing_data_collection     'SMART (Bruker, 2007)'
_computing_cell_refinement     'SAINT (Bruker, 2007)'
_computing_data_reduction     'SAINT (Bruker, 2007)'
_computing_structure_solution     'SHELXS97 (Sheldrick, 2008)'
_computing_structure_refinement     'SHELXL97 (Sheldrick, 2008)'
_computing_molecular_graphics     'SHELXTL (Sheldrick, 2008)'
_computing_publication_material     'SHELXTL (Sheldrick, 2008)'
loop_
    _atom_site_type_symbol
    _atom_site_label
    _atom_site_fract_x
    _atom_site_fract_y
    _atom_site_fract_z
    _atom_site_U_iso_or_equiv
    _atom_site_adp_type
    _atom_site_calc_flag
    _atom_site_refinement_flags
    _atom_site_occupancy
    _atom_site_disorder_assembly
    _atom_site_disorder_group
    Cu Cu1 0.32501(3) 1.00767(2) 0.977106(17) 0.03806(10) Uani d . 1 . .
    N N1 0.1622(2) 1.08781(15) 0.95744(11) 0.0313(4) Uani d . 1 . .
    N N2 0.2672(3) 0.89079(19) 1.06492(15) 0.0491(6) Uani d . 1 . .
    N N3 0.5005(2) 0.93672(19) 1.00252(14) 0.0480(6) Uani d . 1 . .
    O O4 0.3191(2) 0.93362(17) 0.88490(11) 0.0498(5) Uani d . 1 . .
    O O2 0.29386(19) 1.31490(16) 1.05070(12) 0.0512(5) Uani d . 1 . .
    O O1 0.37076(18) 1.14608(15) 1.03256(11) 0.0424(4) Uani d . 1 . .
    O O3 -0.05190(19) 1.07490(16) 1.05400(12) 0.0474(5) Uani d . 1 . .
    H H3 -0.0961 1.1082 1.0236 0.071 Uiso calc R 1 . .
    C C1 0.2783(3) 1.2178(2) 1.03223(14) 0.0371(6) Uani d U 1 . .
    C C2 0.1394(3) 1.17825(19) 1.00763(13) 0.0319(5) Uani d U 1 . .
    H H28 0.0912 1.2379 0.9832 0.038 Uiso calc R 1 . .
    C C3 0.0596(3) 1.1395(2) 1.07501(15) 0.0368(6) Uani d U 1 . .
    H H29 0.1194 1.0925 1.1037 0.044 Uiso calc R 1 . .
    C C4 0.0177(3) 1.2351(3) 1.12313(16) 0.0510(7) Uani d U 1 . .
    H H21A -0.0285 1.2076 1.1651 0.077 Uiso calc R 1 . .
    H H21B -0.0409 1.2830 1.0965 0.077 Uiso calc R 1 . .
    H H21C 0.0960 1.2750 1.1382 0.077 Uiso calc R 1 . .
    C C5 0.0856(2) 1.0765(2) 0.90139(14) 0.0325(5) Uani d U 1 . .
    H H11 0.0125 1.1237 0.8978 0.039 Uiso calc R 1 . .
    C C6 0.1028(2) 0.9982(2) 0.84450(12) 0.0363(5) Uani d U 1 . .
    C C7 0.2228(3) 0.9366(2) 0.83774(15) 0.0415(6) Uani d U 1 . .
    C C8 0.2402(3) 0.8722(3) 0.77391(16) 0.0545(8) Uani d U 1 . .
    H H18 0.3199 0.8335 0.7678 0.065 Uiso calc R 1 . .
    C C9 0.1453(4) 0.8654(3) 0.72205(16) 0.0560(8) Uani d U 1 . .
    H H19 0.1615 0.8224 0.6813 0.067 Uiso calc R 1 . .
    C C10 0.0215(3) 0.9221(2) 0.72803(15) 0.0452(6) Uani d U 1 . .
    C C11 -0.0016(3) 0.9893(2) 0.78988(13) 0.0397(6) Uani d U 1 . .
    C C12 -0.1269(3) 1.0408(2) 0.79527(17) 0.0495(7) Uani d U 1 . .
    H H27 -0.1453 1.0845 0.8354 0.059 Uiso calc R 1 . .
    C C13 -0.2234(4) 1.0284(3) 0.74247(19) 0.0588(8) Uani d U 1 . .
    H H26 -0.3055 1.0640 0.7475 0.071 Uiso calc R 1 . .
    C C14 -0.2000(4) 0.9635(3) 0.68174(18) 0.0621(9) Uani d U 1 . .
    H H25 -0.2659 0.9556 0.6464 0.074 Uiso calc R 1 . .
    C C15 -0.0795(4) 0.9115(3) 0.67446(17) 0.0572(8) Uani d U 1 . .
    H H15 -0.0634 0.8685 0.6337 0.069 Uiso calc R 1 . .
    C C16 0.1466(4) 0.8711(3) 1.0941(2) 0.0660(9) Uani d U 1 . .
    H H17 0.0701 0.8976 1.0710 0.079 Uiso calc R 1 . .
    C C17 0.1333(6) 0.8119(3) 1.1577(3) 0.0965(13) Uani d U 1 . .
    H H22 0.0488 0.7999 1.1777 0.116 Uiso calc R 1 . .
    C C18 0.2463(6) 0.7710(4) 1.1912(3) 0.1063(14) Uani d U 1 . .
    H H36 0.2387 0.7302 1.2336 0.128 Uiso calc R 1 . .
    C C19 0.3693(5) 0.7909(3) 1.1617(3) 0.0883(12) Uani d U 1 . .
    H H37 0.4468 0.7665 1.1849 0.106 Uiso calc R 1 . .
    C C20 0.3776(4) 0.8483(2) 1.09632(19) 0.0579(8) Uani d U 1 . .
    C C21 0.5052(3) 0.8664(2) 1.05811(19) 0.0524(7) Uani d U 1 . .
    C C22 0.6242(4) 0.8126(3) 1.0751(2) 0.0701(10) Uani d U 1 . .
    H H33 0.6271 0.7624 1.1131 0.084 Uiso calc R 1 . .
    C C23 0.7371(4) 0.8343(3) 1.0354(3) 0.0775(11) Uani d U 1 . .
    H H23 0.8169 0.7986 1.0468 0.093 Uiso calc R 1 . .
    C C24 0.7348(3) 0.9067(3) 0.9799(3) 0.0719(10) Uani d U 1 . .
    H H24 0.8118 0.9222 0.9532 0.086 Uiso calc R 1 . .
    C C25 0.6136(3) 0.9570(3) 0.9642(2) 0.0634(9) Uani d U 1 . .
    H H32 0.6097 1.0066 0.9259 0.076 Uiso calc R 1 . .
loop_
    _atom_site_aniso_label
    _atom_site_aniso_U_11
    _atom_site_aniso_U_22
    _atom_site_aniso_U_33
    _atom_site_aniso_U_12
    _atom_site_aniso_U_13
    _atom_site_aniso_U_23
    Cu1 0.03383(16) 0.04027(16) 0.04008(17) 0.00393(14) -0.00421(14) 0.00230(15)
    N1 0.0301(10) 0.0347(10) 0.0291(11) 0.0002(9) 0.0011(9) -0.0009(8)
    N2 0.0536(15) 0.0405(13) 0.0531(16) -0.0017(11) -0.0030(13) 0.0083(12)
    N3 0.0409(13) 0.0384(13) 0.0647(17) 0.0035(10) -0.0093(12) 0.0003(11)
    O4 0.0456(11) 0.0590(12) 0.0448(12) 0.0165(10) -0.0016(11) -0.0084(9)
    O2 0.0434(11) 0.0466(11) 0.0636(14) -0.0096(9) 0.0033(10) -0.0158(10)
    O1 0.0341(9) 0.0460(10) 0.0470(12) -0.0025(8) -0.0092(9) -0.0015(9)
    O3 0.0356(10) 0.0553(12) 0.0514(13) -0.0103(9) 0.0020(9) 0.0047(10)
    C1 0.0398(13) 0.0424(13) 0.0291(13) -0.0075(11) 0.0053(11) -0.0008(11)
    C2 0.0348(12) 0.0333(12) 0.0275(12) 0.0016(10) -0.0021(10) -0.0008(9)
    C3 0.0339(13) 0.0442(14) 0.0323(13) -0.0029(11) 0.0013(11) 0.0017(11)
    C4 0.0536(18) 0.0621(19) 0.0374(15) 0.0016(15) 0.0060(14) -0.0050(14)
    C5 0.0326(12) 0.0360(12) 0.0288(12) 0.0016(10) -0.0001(10) 0.0002(10)
    C6 0.0456(13) 0.0364(12) 0.0270(11) 0.0003(13) 0.0012(10) -0.0009(11)
    C7 0.0486(15) 0.0413(14) 0.0346(14) 0.0009(12) 0.0065(12) -0.0036(11)
    C8 0.0637(19) 0.0570(17) 0.0428(17) 0.0105(15) 0.0104(15) -0.0090(14)
    C9 0.074(2) 0.0580(16) 0.0354(15) -0.0053(16) 0.0078(15) -0.0131(13)
    C10 0.0586(16) 0.0469(15) 0.0299(13) -0.0123(13) 0.0007(13) -0.0025(11)
    C11 0.0510(14) 0.0392(13) 0.0291(11) -0.0082(13) -0.0017(11) 0.0002(11)
    C12 0.0552(16) 0.0542(15) 0.0392(15) -0.0003(13) -0.0115(13) -0.0065(12)
    C13 0.0596(17) 0.065(2) 0.0515(17) -0.0031(15) -0.0187(15) -0.0011(15)
    C14 0.076(2) 0.0662(18) 0.0440(16) -0.0210(16) -0.0221(16) 0.0030(14)
    C15 0.079(2) 0.0582(17) 0.0344(15) -0.0206(16) -0.0067(15) -0.0039(13)
    C16 0.074(2) 0.0503(17) 0.074(2) -0.0007(16) 0.0131(19) 0.0167(16)
    C17 0.104(3) 0.085(3) 0.101(3) 0.002(2) 0.034(3) 0.038(2)
    C18 0.128(3) 0.098(3) 0.092(3) 0.009(3) 0.010(3) 0.049(2)
    C19 0.100(3) 0.080(2) 0.084(2) 0.015(2) -0.007(2) 0.035(2)
    C20 0.0753(19) 0.0387(14) 0.0597(18) 0.0037(15) -0.0113(17) 0.0086(14)
    C21 0.0575(17) 0.0352(14) 0.0645(18) 0.0071(13) -0.0215(15) -0.0033(14)
    C22 0.076(2) 0.0502(17) 0.084(2) 0.0146(17) -0.029(2) -0.0012(17)
    C23 0.060(2) 0.063(2) 0.109(3) 0.0182(17) -0.031(2) -0.020(2)
    C24 0.0489(17) 0.0566(18) 0.110(3) 0.0058(15) -0.010(2) -0.015(2)
    C25 0.0492(17) 0.0481(16) 0.093(2) 0.0030(13) -0.0050(18) -0.0026(16)
_geom_special_details
;
All e.s.d.'s (except the e.s.d. in the dihedral angle between two l.s. planes)
are estimated using the full covariance matrix. The cell e.s.d.'s are taken
into account individually in the estimation of e.s.d.'s in distances, angles
and torsion angles; correlations between e.s.d.'s in cell parameters are only
used when they are defined by crystal symmetry. An approximate (isotropic)
treatment of cell e.s.d.'s is used for estimating e.s.d.'s involving l.s.
planes.
;
loop_
    _geom_bond_atom_site_label_1
    _geom_bond_atom_site_label_2
    _geom_bond_site_symmetry_2
    _geom_bond_distance
    _geom_bond_publ_flag
    Cu1 O4 . 1.925(2) y
    Cu1 N1 . 1.926(2) y
    Cu1 N3 . 2.005(2) y
    Cu1 O1 . 2.0236(18) y
    Cu1 N2 . 2.231(3) y
    N1 C5 . 1.292(3) ?
    N1 C2 . 1.457(3) ?
    N2 C16 . 1.338(4) ?
    N2 C20 . 1.345(4) ?
    N3 C21 . 1.337(4) ?
    N3 C25 . 1.352(4) ?
    O4 C7 . 1.295(4) ?
    O2 C1 . 1.240(3) ?
    O1 C1 . 1.269(3) ?
    O3 C3 . 1.415(3) ?
    O3 H3 . 0.8200 ?
    C1 C2 . 1.533(4) ?
    C2 C3 . 1.548(4) ?
    C2 H28 . 0.9800 ?
    C3 C4 . 1.522(4) ?
    C3 H29 . 0.9800 ?
    C4 H21A . 0.9600 ?
    C4 H21B . 0.9600 ?
    C4 H21C . 0.9600 ?
    C5 C6 . 1.428(3) ?
    C5 H11 . 0.9300 ?
    C6 C7 . 1.417(4) ?
    C6 C11 . 1.452(3) ?
    C7 C8 . 1.425(4) ?
    C8 C9 . 1.346(5) ?
    C8 H18 . 0.9300 ?
    C9 C10 . 1.417(5) ?
    C9 H19 . 0.9300 ?
    C10 C15 . 1.415(4) ?
    C10 C11 . 1.422(4) ?
    C11 C12 . 1.400(4) ?
    C12 C13 . 1.376(4) ?
    C12 H27 . 0.9300 ?
    C13 C14 . 1.390(5) ?
    C13 H26 . 0.9300 ?
    C14 C15 . 1.363(5) ?
    C14 H25 . 0.9300 ?
    C15 H15 . 0.9300 ?
    C16 C17 . 1.384(5) ?
    C16 H17 . 0.9300 ?
    C17 C18 . 1.376(7) ?
    C17 H22 . 0.9300 ?
    C18 C19 . 1.362(7) ?
    C18 H36 . 0.9300 ?
    C19 C20 . 1.397(5) ?
    C19 H37 . 0.9300 ?
    C20 C21 . 1.469(5) ?
    C21 C22 . 1.390(5) ?
    C22 C23 . 1.366(6) ?
    C22 H33 . 0.9300 ?
    C23 C24 . 1.352(6) ?
    C23 H23 . 0.9300 ?
    C24 C25 . 1.384(5) ?
    C24 H24 . 0.9300 ?
    C25 H32 . 0.9300 ?
loop_
    _geom_angle_atom_site_label_1
    _geom_angle_atom_site_label_2
    _geom_angle_atom_site_label_3
    _geom_angle_site_symmetry_1
    _geom_angle_site_symmetry_3
    _geom_angle
    _geom_angle_publ_flag
    O4 Cu1 N1 . . 92.62(8) y
    O4 Cu1 N3 . . 91.77(9) y
    N1 Cu1 N3 . . 174.65(9) y
    O4 Cu1 O1 . . 147.49(9) y
    N1 Cu1 O1 . . 82.08(8) y
    N3 Cu1 O1 . . 92.57(9) y
    O4 Cu1 N2 . . 109.51(10) y
    N1 Cu1 N2 . . 104.07(9) y
    N3 Cu1 N2 . . 77.29(10) y
    O1 Cu1 N2 . . 102.88(9) y
    C5 N1 C2 . . 119.8(2) ?
    C5 N1 Cu1 . . 126.40(17) ?
    C2 N1 Cu1 . . 113.27(15) ?
    C16 N2 C20 . . 119.4(3) ?
    C16 N2 Cu1 . . 129.6(2) ?
    C20 N2 Cu1 . . 110.3(2) ?
    C21 N3 C25 . . 119.3(3) ?
    C21 N3 Cu1 . . 119.1(2) ?
    C25 N3 Cu1 . . 121.6(2) ?
    C7 O4 Cu1 . . 127.02(18) ?
    C1 O1 Cu1 . . 114.08(16) ?
    C3 O3 H3 . . 109.5 ?
    O2 C1 O1 . . 124.4(2) ?
    O2 C1 C2 . . 119.6(2) ?
    O1 C1 C2 . . 116.1(2) ?
    N1 C2 C1 . . 106.54(19) ?
    N1 C2 C3 . . 111.06(19) ?
    C1 C2 C3 . . 108.7(2) ?
    N1 C2 H28 . . 110.1 ?
    C1 C2 H28 . . 110.1 ?
    C3 C2 H28 . . 110.1 ?
    O3 C3 C4 . . 111.7(2) ?
    O3 C3 C2 . . 110.6(2) ?
    C4 C3 C2 . . 112.0(2) ?
    O3 C3 H29 . . 107.4 ?
    C4 C3 H29 . . 107.4 ?
    C2 C3 H29 . . 107.4 ?
    C3 C4 H21A . . 109.5 ?
    C3 C4 H21B . . 109.5 ?
    H21A C4 H21B . . 109.5 ?
    C3 C4 H21C . . 109.5 ?
    H21A C4 H21C . . 109.5 ?
    H21B C4 H21C . . 109.5 ?
    N1 C5 C6 . . 126.0(2) ?
    N1 C5 H11 . . 117.0 ?
    C6 C5 H11 . . 117.0 ?
    C7 C6 C5 . . 121.3(2) ?
    C7 C6 C11 . . 120.2(2) ?
    C5 C6 C11 . . 118.3(2) ?
    O4 C7 C6 . . 125.5(2) ?
    O4 C7 C8 . . 116.7(3) ?
    C6 C7 C8 . . 117.8(3) ?
    C9 C8 C7 . . 122.4(3) ?
    C9 C8 H18 . . 118.8 ?
    C7 C8 H18 . . 118.8 ?
    C8 C9 C10 . . 121.6(3) ?
    C8 C9 H19 . . 119.2 ?
    C10 C9 H19 . . 119.2 ?
    C15 C10 C9 . . 121.3(3) ?
    C15 C10 C11 . . 119.8(3) ?
    C9 C10 C11 . . 118.9(3) ?
    C12 C11 C10 . . 117.3(3) ?
    C12 C11 C6 . . 123.7(2) ?
    C10 C11 C6 . . 118.9(3) ?
    C13 C12 C11 . . 121.5(3) ?
    C13 C12 H27 . . 119.3 ?
    C11 C12 H27 . . 119.3 ?
    C12 C13 C14 . . 121.0(3) ?
    C12 C13 H26 . . 119.5 ?
    C14 C13 H26 . . 119.5 ?
    C15 C14 C13 . . 119.4(3) ?
    C15 C14 H25 . . 120.3 ?
    C13 C14 H25 . . 120.3 ?
    C14 C15 C10 . . 120.9(3) ?
    C14 C15 H15 . . 119.5 ?
    C10 C15 H15 . . 119.5 ?
    N2 C16 C17 . . 121.3(4) ?
    N2 C16 H17 . . 119.3 ?
    C17 C16 H17 . . 119.3 ?
    C18 C17 C16 . . 119.4(5) ?
    C18 C17 H22 . . 120.3 ?
    C16 C17 H22 . . 120.3 ?
    C19 C18 C17 . . 119.5(4) ?
    C19 C18 H36 . . 120.3 ?
    C17 C18 H36 . . 120.3 ?
    C18 C19 C20 . . 119.1(4) ?
    C18 C19 H37 . . 120.4 ?
    C20 C19 H37 . . 120.4 ?
    N2 C20 C19 . . 121.1(4) ?
    N2 C20 C21 . . 116.2(3) ?
    C19 C20 C21 . . 122.7(4) ?
    N3 C21 C22 . . 120.3(4) ?
    N3 C21 C20 . . 115.7(3) ?
    C22 C21 C20 . . 123.9(3) ?
    C23 C22 C21 . . 119.3(4) ?
    C23 C22 H33 . . 120.4 ?
    C21 C22 H33 . . 120.4 ?
    C24 C23 C22 . . 121.2(3) ?
    C24 C23 H23 . . 119.4 ?
    C22 C23 H23 . . 119.4 ?
    C23 C24 C25 . . 117.5(4) ?
    C23 C24 H24 . . 121.3 ?
    C25 C24 H24 . . 121.3 ?
    N3 C25 C24 . . 122.4(4) ?
    N3 C25 H32 . . 118.8 ?
    C24 C25 H32 . . 118.8 ?
loop_
    _geom_torsion_atom_site_label_1
    _geom_torsion_atom_site_label_2
    _geom_torsion_atom_site_label_3
    _geom_torsion_atom_site_label_4
    _geom_torsion_site_symmetry_1
    _geom_torsion_site_symmetry_2
    _geom_torsion_site_symmetry_3
    _geom_torsion_site_symmetry_4
    _geom_torsion
    _geom_torsion_publ_flag
    C1 C2 C3 C4 . . . . 71.0(3) ?
loop_
    _geom_hbond_atom_site_label_D
    _geom_hbond_atom_site_label_H
    _geom_hbond_atom_site_label_A
    _geom_hbond_site_symmetry_A
    _geom_hbond_distance_DH
    _geom_hbond_distance_HA
    _geom_hbond_distance_DA
    _geom_hbond_angle_DHA
    _geom_hbond_publ_flag
    O3 H3 O2 4_477 0.82 1.99 2.808(3) 178 y
    C5 H11 O2 4_477 0.93 2.49 3.311(3) 147 y
    C12 H27 O2 4_477 0.93 2.50 3.431(4) 174 y
    C14 H25 O3 2_474 0.93 2.52 3.445(4) 177 y
