# Supplementary material for: (2,2′-Bipyridine-κ2 N,N′)[N-(2-oxido-1-naphthyl­idene)threoninato-κ3 O 1,N,O 2]copper(II)
Source: Acta Crystallogr Sect E Struct Rep Online. 2008 Apr 30;64(Pt 5):m745–6. doi: 10.1107/S1600536808012191 (PMC2961289; doi:10.1107/S1600536808012191)
Supplement: Supplementary file 2 [file e-64-0m745-Isup2.hkl]

# 
# h,k,l, Fc-squared, Fo-squared, sigma(Fo-squared) and status flag 
# 
data_I
_shelx_title ' 060422d in P2(1)' 
_shelx_refln_list_code          4 
_shelx_F_calc_maximum      220.19 
_exptl_crystal_F_000      1012.00 
_reflns_d_resolution_high  0.7498 
 
loop_ 
 _symmetry_equiv_pos_as_xyz 
 'x, y, z' 
 '-x+1/2, -y, z+1/2' 
 '-x, y+1/2, -z+1/2' 
 'x+1/2, -y+1/2, -z' 
 
_cell_length_a     9.9551 
_cell_length_b    12.1803 
_cell_length_c    18.4380 
_cell_angle_alpha  90.000 
_cell_angle_beta   90.000 
_cell_angle_gamma  90.000 
 
_shelx_F_squared_multiplier     1.000 
 
loop_ 
 _refln_index_h 
 _refln_index_k 
 _refln_index_l 
 _refln_F_squared_calc 
 _refln_F_squared_meas 
 _refln_F_squared_sigma 
 _refln_observed_status 
   2   0   0    17586.27    14586.76    298.09 o 
   4   0   0      365.92      357.31     10.57 o 
   6   0   0     3774.63     3754.99     81.41 o 
   8   0   0        8.20       -7.24      7.24 o 
  10   0   0        0.00        0.96     10.00 o 
  12   0   0      177.35      162.81     30.17 o 
   1   1   0    23559.01    17082.10    325.25 o 
   2   1   0      949.24     1090.21     19.16 o 
   3   1   0       57.14       65.25      3.30 o 
   4   1   0     1239.26     1262.97     20.56 o 
   5   1   0     7975.40     7796.38    123.82 o 
   6   1   0       52.24       45.28      4.18 o 
   7   1   0     2927.26     2850.85     51.05 o 
   8   1   0       98.39       95.44      8.54 o 
   9   1   0      151.23      155.26     10.74 o 
  10   1   0      234.08      223.44     13.59 o 
  11   1   0      247.92      248.90     18.72 o 
  12   1   0        9.07       -1.62     14.09 o 
   0   2   0    25476.25    20323.33    662.56 o 
   1   2   0     6834.80     6728.29    105.74 o 
   2   2   0      623.79      622.57     10.40 o 
   3   2   0       66.78       47.18      5.23 o 
   4   2   0      163.04      137.27      5.50 o 
   5   2   0      312.82      295.15      8.58 o 
   6   2   0     3461.67     3460.83     60.23 o 
   7   2   0      149.06      148.10      7.56 o 
   8   2   0     1438.44     1394.78     33.64 o 
   9   2   0       11.68       18.01      7.32 o 
  10   2   0       62.01       62.33     11.03 o 
  11   2   0        0.34       -9.03      9.03 o 
  12   2   0      423.70      420.43     23.40 o 
  13   2   0       10.63        6.54     20.62 o 
   1   3   0      144.85      136.76      4.31 o 
   2   3   0       47.01       46.66      2.13 o 
   3   3   0     2941.20     3104.90     46.93 o 
   4   3   0      657.96      637.41     13.94 o 
   5   3   0      446.06      342.98      9.74 o 
   6   3   0       67.87       56.91      5.13 o 
   7   3   0     3112.11     3001.51     53.84 o 
   8   3   0      259.19      262.35     10.61 o 
   9   3   0     1219.11     1206.08     37.52 o 
  10   3   0      249.98      226.84     17.55 o 
  11   3   0       67.55       59.09     12.66 o 
  12   3   0        0.61       -9.60      9.60 o 
  13   3   0      397.09      420.81     44.75 o 
   0   4   0      273.53      223.89      9.02 o 
   1   4   0      282.17      267.53      7.04 o 
   2   4   0     1298.96     1139.38     22.01 o 
   3   4   0       12.81       12.27      2.03 o 
   4   4   0       54.32       50.42      3.17 o 
   5   4   0      233.30      251.93      8.54 o 
   6   4   0     2881.09     2875.04     51.52 o 
   7   4   0        4.15        0.89      4.31 o 
   8   4   0      965.54     1058.15     27.16 o 
   9   4   0        0.92       -2.53      9.62 o 
  10   4   0      271.98      309.57     22.40 o 
  11   4   0        0.15       -9.46      9.46 o 
  12   4   0      119.41       69.28     13.52 o 
   1   5   0      793.00      661.04     14.42 o 
   2   5   0       36.06       39.83      3.32 o 
   3   5   0      534.84      595.94     10.87 o 
   4   5   0      367.87      416.53      9.11 o 
   5   5   0     1123.12     1092.97     22.57 o 
   6   5   0      127.91      116.65      7.08 o 
   7   5   0     1185.10     1229.19     26.10 o 
   8   5   0        0.37       -6.34      6.34 o 
   9   5   0      100.36      107.51     10.35 o 
  10   5   0        4.16       -3.98      8.73 o 
  11   5   0       72.75       59.62     12.71 o 
  12   5   0       11.40        2.62     13.58 o 
   0   6   0     2295.22     2386.28     62.81 o 
   1   6   0      563.08      589.39     13.86 o 
   2   6   0     2649.45     2664.70     49.19 o 
   3   6   0      239.77      295.40      8.04 o 
   4   6   0     2730.77     2757.80     49.35 o 
   5   6   0      746.55      757.51     17.49 o 
   6   6   0     1871.38     1943.01     37.40 o 
   7   6   0      227.81      194.64     11.13 o 
   8   6   0       86.39       82.39      8.82 o 
   9   6   0       53.63       55.84      8.72 o 
  10   6   0        6.13       -3.04     11.28 o 
  11   6   0       27.45       -3.23     12.46 o 
  12   6   0        5.22       -9.81     19.89 o 
   1   7   0     3406.98     3525.82     64.39 o 
   2   7   0     1567.12     1507.34     30.25 o 
   3   7   0      835.45      915.68     18.34 o 
   4   7   0      330.33      321.87     12.03 o 
   5   7   0     1373.04     1504.17     32.91 o 
   6   7   0       53.43       51.50     11.12 o 
   7   7   0      455.62      490.55     23.61 o 
   8   7   0        6.62        0.46      9.08 o 
   9   7   0       42.11       38.14     12.10 o 
  10   7   0        3.06       -4.69     17.12 o 
  11   7   0       43.32       39.25     19.92 o 
   0   8   0      673.63      608.11     21.97 o 
   1   8   0      187.41      164.22      7.71 o 
   2   8   0      320.71      288.83     10.04 o 
   3   8   0      712.50      735.99     17.85 o 
   4   8   0       15.63       20.77      6.46 o 
   5   8   0      228.77      245.63     15.72 o 
   6   8   0      526.63      557.47     25.05 o 
   7   8   0       60.82       59.76     11.43 o 
   8   8   0      119.83      138.40     15.47 o 
   9   8   0      164.71      129.31     16.24 o 
  10   8   0        6.28       -6.10     11.32 o 
  11   8   0       60.53       94.48     25.48 o 
   1   9   0     3237.23     3273.57     61.59 o 
   2   9   0     1057.98     1049.61     23.92 o 
   3   9   0      230.97      204.96      9.37 o 
   4   9   0      619.86      630.44     26.04 o 
   5   9   0      112.11      116.22     13.03 o 
   6   9   0      411.01      410.87     40.53 o 
   7   9   0      239.39      265.74     18.68 o 
   8   9   0       96.13      135.32     37.00 o 
   9   9   0       35.35       30.39     12.23 o 
  10   9   0       67.71       67.51     15.72 o 
   0  10   0      853.60      903.27     31.02 o 
   1  10   0      444.57      419.19     13.65 o 
   2  10   0      709.26      720.23     18.99 o 
   3  10   0     1338.58     1377.57     44.83 o 
   4  10   0       23.13        9.97      9.13 o 
   5  10   0      148.60      147.07     15.23 o 
   6  10   0      218.23      198.77     17.86 o 
   7  10   0        9.69       -1.19     10.65 o 
   8  10   0      370.47      374.81     31.07 o 
   9  10   0       80.66       91.37     15.72 o 
  10  10   0        4.46       21.43     19.08 o 
   1  11   0      205.05      226.98     11.04 o 
   2  11   0      556.90      570.84     19.58 o 
   3  11   0       14.31       15.86      9.40 o 
   4  11   0      216.79      244.05     18.51 o 
   5  11   0      635.00      657.85     29.53 o 
   6  11   0        8.21        6.68     10.51 o 
   7  11   0      276.38      330.74     33.73 o 
   8  11   0       26.93       11.45     15.76 o 
   9  11   0       49.84       41.32     15.01 o 
   0  12   0      820.89      900.42     33.33 o 
   1  12   0      247.11      274.37     14.30 o 
   2  12   0       30.19       17.05     10.25 o 
   3  12   0       82.26       48.99     11.86 o 
   4  12   0       31.83       29.20     11.38 o 
   5  12   0       34.39       34.06     12.82 o 
   6  12   0      168.83      224.03     20.49 o 
   7  12   0       43.91       37.40     14.25 o 
   8  12   0      143.88      131.27     18.54 o 
   1  13   0      860.97      862.02     27.32 o 
   2  13   0       12.55       11.81     10.33 o 
   3  13   0       26.53       14.06     12.04 o 
   4  13   0       42.53       56.70     30.07 o 
   5  13   0      189.40      207.84     27.92 o 
   6  13   0       26.85       19.58     13.13 o 
   7  13   0       99.55      105.60     17.39 o 
   0  14   0      672.28      718.83     42.76 o 
   1  14   0       86.74      102.16     20.14 o 
   2  14   0       16.50        6.08     10.95 o 
   3  14   0        3.45       -3.60     11.76 o 
   4  14   0        1.57      -10.71     10.71 o 
   5  14   0       44.61       36.97     15.10 o 
   6  14   0      102.50      115.88     26.12 o 
   1  15   0      321.05      342.99     32.04 o 
   2  15   0        4.56       -3.10     15.39 o 
   3  15   0        0.81      -11.13     11.13 o 
   4  15   0       62.45       73.64     22.54 o 
   1  16   0       24.94        2.43     17.46 o 
   1   0   1    10024.27     8215.01    119.94 o 
   2   0   1     1249.46     1348.59     22.45 o 
   3   0   1      746.34      812.23     13.48 o 
   4   0   1    12849.11    12242.73    178.02 o 
   5   0   1        1.84       -2.35      2.46 o 
   6   0   1     1945.67     1903.41     30.90 o 
   7   0   1       10.81        9.56      3.77 o 
   8   0   1      515.38      512.44     16.94 o 
   9   0   1      852.25      833.47     23.95 o 
  10   0   1      568.87      591.61     20.33 o 
  11   0   1       25.45       -3.64      9.63 o 
  12   0   1      126.59      104.39     22.27 o 
 -12   1   1       24.92       30.71     12.02 o 
 -11   1   1      494.82      496.75     23.12 o 
 -10   1   1       75.81       65.34     11.18 o 
  -9   1   1      139.58      160.10     10.83 o 
  -8   1   1      361.03      330.66     14.80 o 
  -7   1   1      495.40      453.06     12.50 o 
  -6   1   1       82.09       70.37      3.96 o 
  -5   1   1     5002.30     5147.80     76.97 o 
  -4   1   1     1679.16     1827.45     28.31 o 
  -3   1   1     8953.96     8355.34    124.19 o 
  -2   1   1     1450.10     1422.20     24.43 o 
  -1   1   1     2409.03     2527.93     47.13 o 
   0   1   1      162.77      203.92      4.93 o 
   1   1   1     2432.70     2610.36     43.83 o 
   2   1   1     1366.36     1412.60     24.53 o 
   3   1   1     9341.48     8733.70    139.32 o 
   4   1   1     1645.61     1784.00     31.97 o 
   5   1   1     5021.14     5162.95     86.36 o 
   6   1   1       83.92       67.17      4.92 o 
   7   1   1      512.14      474.96     12.63 o 
   8   1   1      380.31      353.39     13.70 o 
   9   1   1      110.69      106.31      9.81 o 
  10   1   1       71.88       70.45      9.47 o 
  11   1   1      520.21      540.09     24.28 o 
  12   1   1       28.26       22.83     15.52 o 
 -13   2   1       10.27      -10.87     18.77 o 
 -12   2   1       84.28       61.86     13.51 o 
 -11   2   1       28.10       26.19     10.81 o 
 -10   2   1      900.69      923.03     31.90 o 
  -9   2   1      396.09      359.25     18.26 o 
  -8   2   1     1908.78     2018.20     39.17 o 
  -7   2   1       62.11       52.50      5.43 o 
  -6   2   1      365.34      376.68     10.61 o 
  -5   2   1      583.48      598.88     13.34 o 
  -4   2   1     3768.16     3735.87     66.53 o 
  -3   2   1     1674.82     1764.66     30.74 o 
  -2   2   1     3317.20     3354.77     49.24 o 
  -1   2   1     3932.69     3931.35     57.93 o 
   0   2   1      846.44      906.91     16.72 o 
   1   2   1     4052.72     4029.99     69.63 o 
   2   2   1     3219.17     3259.79     55.21 o 
   3   2   1     1610.03     1741.85     30.83 o 
   4   2   1     4198.90     4190.38     67.32 o 
   5   2   1      538.41      576.71     13.40 o 
   6   2   1      369.10      371.13     10.61 o 
   7   2   1       57.66       57.44      5.53 o 
   8   2   1     1973.19     2087.13     45.94 o 
   9   2   1      376.92      359.07     15.08 o 
  10   2   1      871.59      923.14     26.96 o 
  11   2   1       23.26       21.31     10.45 o 
  12   2   1       87.49       65.42     18.59 o 
 -13   3   1        7.04        8.26     14.74 o 
 -12   3   1        3.56       -5.73     10.37 o 
 -11   3   1      463.46      462.19     23.13 o 
 -10   3   1      152.23      135.11     14.35 o 
  -9   3   1     1747.40     1750.81     57.01 o 
  -8   3   1      529.30      547.19     15.31 o 
  -7   3   1       10.35       -0.47      4.20 o 
  -6   3   1        1.86       -3.13      3.13 o 
  -5   3   1     3828.01     3801.43     57.56 o 
  -4   3   1     5896.73     6424.96     95.14 o 
  -3   3   1     8214.55     8201.05    121.75 o 
  -2   3   1     1786.53     1847.73     24.95 o 
  -1   3   1     2540.44     2481.46     40.74 o 
   0   3   1      513.35      504.08     10.60 o 
   1   3   1     2870.09     2766.22     48.18 o 
   2   3   1     1680.51     1712.86     27.80 o 
   3   3   1     8732.42     8527.34    137.69 o 
   4   3   1     5776.98     6442.34    107.02 o 
   5   3   1     3771.61     3811.42     65.81 o 
   6   3   1        3.94        0.64      3.59 o 
   7   3   1        7.32        0.00      4.42 o 
   8   3   1      548.36      556.25     15.57 o 
   9   3   1     1671.03     1699.86     41.12 o 
  10   3   1      135.78      109.24     13.43 o 
  11   3   1      476.99      465.83     28.27 o 
  12   3   1        2.13      -10.21     10.21 o 
 -12   4   1       19.26       10.55     11.63 o 
 -11   4   1        3.44       -3.47     10.20 o 
 -10   4   1      959.42      967.02     33.84 o 
  -9   4   1      135.54      160.10     14.27 o 
  -8   4   1      703.51      702.76     20.90 o 
  -7   4   1       51.92       44.96      5.52 o 
  -6   4   1      865.29      934.73     20.09 o 
  -5   4   1      493.42      531.14     10.67 o 
  -4   4   1     5100.13     5449.23     81.98 o 
  -3   4   1       33.29       36.49      3.92 o 
  -2   4   1     3303.79     3282.93     49.42 o 
  -1   4   1      167.48      170.27      5.55 o 
   0   4   1     4925.10     5496.37     95.70 o 
   1   4   1      131.00      131.89      4.72 o 
   2   4   1     3366.99     3269.59     58.17 o 
   3   4   1       41.45       39.58      4.16 o 
   4   4   1     5214.12     5574.19     92.75 o 
   5   4   1      477.20      509.40     12.96 o 
   6   4   1      841.47      906.90     20.24 o 
   7   4   1       38.40       32.34      5.44 o 
   8   4   1      715.53      730.97     18.68 o 
   9   4   1      145.93      162.83     13.99 o 
  10   4   1      988.61      964.29     33.87 o 
  11   4   1        3.42       -2.37      9.83 o 
  12   4   1       26.82       -3.79     10.86 o 
 -12   5   1       52.79       39.54     16.29 o 
 -11   5   1      205.42      192.91     20.94 o 
 -10   5   1       31.32       20.20     10.12 o 
  -9   5   1     1315.39     1361.30     34.11 o 
  -8   5   1       79.76       70.71      8.30 o 
  -7   5   1        6.49       -0.27      5.13 o 
  -6   5   1      198.44      197.51      8.53 o 
  -5   5   1      411.27      374.59     10.38 o 
  -4   5   1      394.49      426.76      9.49 o 
  -3   5   1     5911.05     6015.44     79.50 o 
  -2   5   1      223.81      226.49      6.23 o 
  -1   5   1     1524.91     1412.58     27.32 o 
   0   5   1      338.73      335.61     10.20 o 
   1   5   1     1491.22     1396.97     26.95 o 
   2   5   1      200.73      222.50      8.19 o 
   3   5   1     5915.18     5959.65     91.23 o 
   4   5   1      438.13      470.48     10.36 o 
   5   5   1      343.22      298.12     10.05 o 
   6   5   1      242.82      260.11      9.46 o 
   7   5   1       10.45        4.48      4.99 o 
   8   5   1       80.37       83.90      8.79 o 
   9   5   1     1287.85     1335.09     33.55 o 
  10   5   1       24.24        2.89      9.63 o 
  11   5   1      236.34      245.79     18.46 o 
  12   5   1       47.68       28.43     12.79 o 
 -12   6   1      111.89      101.71     24.67 o 
 -11   6   1        7.48       17.55     13.30 o 
 -10   6   1      444.29      410.29     26.54 o 
  -9   6   1       85.38       72.34     11.08 o 
  -8   6   1      177.58      185.59     11.66 o 
  -7   6   1       11.75        7.56      5.61 o 
  -6   6   1      211.53      218.80     10.64 o 
  -5   6   1      148.64      152.72      7.33 o 
  -4   6   1     3961.86     3962.38     61.88 o 
  -3   6   1       13.77       16.76      3.39 o 
  -2   6   1     3430.82     3532.08     64.00 o 
  -1   6   1      216.08      229.14      7.75 o 
   0   6   1      380.18      364.87     10.00 o 
   1   6   1      252.72      283.77      8.55 o 
   2   6   1     3298.45     3361.97     60.93 o 
   3   6   1       17.71       13.32      3.83 o 
   4   6   1     4193.52     4334.31     69.46 o 
   5   6   1      122.80      110.60      7.67 o 
   6   6   1      162.86      174.57      9.74 o 
   7   6   1       21.94       15.02      6.63 o 
   8   6   1      195.70      186.72     11.73 o 
   9   6   1       79.12       63.21      9.30 o 
  10   6   1      486.11      451.26     26.48 o 
  11   6   1        7.52       -3.55     17.66 o 
  12   6   1      104.20       95.71     25.34 o 
 -11   7   1      116.72      138.79     32.18 o 
 -10   7   1       10.05       -3.99      8.79 o 
  -9   7   1      529.80      557.94     23.05 o 
  -8   7   1       56.23       45.59      9.60 o 
  -7   7   1       99.60      103.24     11.00 o 
  -6   7   1      329.35      306.02     17.91 o 
  -5   7   1      509.25      536.39     48.00 o 
  -4   7   1       62.55       59.00      4.09 o 
  -3   7   1     3206.33     3218.58     54.10 o 
  -2   7   1     1497.60     1510.89     30.41 o 
  -1   7   1     1423.11     1434.51     28.98 o 
   0   7   1      285.19      280.87      9.17 o 
   1   7   1     1540.83     1592.98     31.67 o 
   2   7   1     1572.07     1602.13     31.80 o 
   3   7   1     3269.01     3277.88     60.30 o 
   4   7   1       75.13       71.33      5.94 o 
   5   7   1      526.52      525.01     15.86 o 
   6   7   1      382.59      380.42     15.99 o 
   7   7   1       96.28      103.75     10.27 o 
   8   7   1       54.23       37.65     10.36 o 
   9   7   1      537.28      545.87     26.37 o 
  10   7   1        8.17       -7.09     16.68 o 
  11   7   1      107.97      112.55     23.91 o 
 -11   8   1       13.74        4.89     17.26 o 
 -10   8   1      129.66      145.62     17.72 o 
  -9   8   1        9.12       -6.00     10.14 o 
  -8   8   1       75.99       71.59     13.07 o 
  -7   8   1       63.68       62.88     13.51 o 
  -6   8   1       73.94       54.52     22.15 o 
  -5   8   1       80.20       84.75     11.33 o 
  -4   8   1     1758.13     1776.67     53.21 o 
  -3   8   1      155.52      154.06      7.92 o 
  -2   8   1     1650.10     1715.92     34.58 o 
  -1   8   1      316.24      289.07     10.02 o 
   0   8   1       10.39        6.63      3.75 o 
   1   8   1      333.76      322.42     10.55 o 
   2   8   1     1725.56     1811.37     36.03 o 
   3   8   1      134.99      136.74      9.26 o 
   4   8   1     1709.64     1730.79     38.27 o 
   5   8   1       80.96       80.39      8.55 o 
   6   8   1       76.15       53.57     10.53 o 
   7   8   1       80.34       85.11     17.77 o 
   8   8   1       81.39       65.66     15.24 o 
   9   8   1        6.09       -9.10     10.17 o 
  10   8   1      129.43      139.90     17.69 o 
  11   8   1       11.59       -8.47     16.01 o 
 -10   9   1        5.58        9.76     17.49 o 
  -9   9   1      202.94      213.73     20.19 o 
  -8   9   1       21.95       10.98     11.38 o 
  -7   9   1      177.27      183.87     26.37 o 
  -6   9   1      105.43      120.68     14.32 o 
  -5   9   1      720.44      728.20     29.49 o 
  -4   9   1       21.78       10.08      8.37 o 
  -3   9   1     1656.94     1698.69     35.12 o 
  -2   9   1      168.53      164.18      8.58 o 
  -1   9   1       73.93       67.69      7.07 o 
   0   9   1       50.01       41.87      5.52 o 
   1   9   1      107.22      101.08     10.75 o 
   2   9   1      197.79      197.20     12.22 o 
   3   9   1     1538.63     1546.57     37.22 o 
   4   9   1       12.03        8.65      5.49 o 
   5   9   1      737.87      775.32     30.56 o 
   6   9   1      126.20      118.89     25.88 o 
   7   9   1      165.24      161.18     16.08 o 
   8   9   1       14.81       15.77     10.96 o 
   9   9   1      190.51      195.99     19.24 o 
  10   9   1        4.68       -1.25     12.19 o 
 -10  10   1      134.28      163.48     27.27 o 
  -9  10   1       35.45       37.49     13.63 o 
  -8  10   1       22.84       15.97     12.15 o 
  -7  10   1      271.54      309.22     21.55 o 
  -6  10   1      485.42      469.78     24.49 o 
  -5  10   1        3.51       -3.85      8.80 o 
  -4  10   1      690.56      732.40     29.75 o 
  -3  10   1      118.71      116.35     10.13 o 
  -2  10   1      235.00      228.10     10.92 o 
  -1  10   1      159.74      166.21      9.01 o 
   0  10   1       22.98       10.59      5.15 o 
   1  10   1      193.45      198.91      9.96 o 
   2  10   1      221.85      203.56     12.63 o 
   3  10   1      116.01      112.21     13.02 o 
   4  10   1      666.63      695.38     30.65 o 
   5  10   1       13.81        7.45      9.01 o 
   6  10   1      480.55      423.45     23.85 o 
   7  10   1      267.75      284.80     20.46 o 
   8  10   1       17.59       16.37     12.55 o 
   9  10   1       39.65       46.50     14.00 o 
  10  10   1      136.38      112.47     23.49 o 
  -9  11   1      171.61      210.05     21.44 o 
  -8  11   1       36.78       19.50     12.88 o 
  -7  11   1       54.20       45.94     13.32 o 
  -6  11   1      241.35      269.72     33.51 o 
  -5  11   1      220.81      244.67     19.60 o 
  -4  11   1       50.23       42.13     11.13 o 
  -3  11   1      227.28      246.41     17.44 o 
  -2  11   1      219.95      233.75     10.92 o 
  -1  11   1       43.55       35.68      6.44 o 
   0  11   1      113.79      123.46      8.43 o 
   1  11   1       23.03       11.53      5.61 o 
   2  11   1      231.12      221.31     12.94 o 
   3  11   1      188.28      233.02     17.72 o 
   4  11   1       66.47       41.60     11.23 o 
   5  11   1      224.25      254.11     19.32 o 
   6  11   1      234.50      243.56     20.30 o 
   7  11   1       48.51       14.74     12.25 o 
   8  11   1       41.51       36.87     12.93 o 
   9  11   1      176.98      220.16     31.82 o 
  -8  12   1       66.55       76.54     24.44 o 
  -7  12   1      108.98      132.86     25.42 o 
  -6  12   1       60.82       30.01     31.18 o 
  -5  12   1      295.28      307.66     20.93 o 
  -4  12   1      160.90      193.11     27.25 o 
  -3  12   1       58.31       46.89     11.26 o 
  -2  12   1      243.73      253.52     18.19 o 
  -1  12   1      128.13      133.73      9.93 o 
   0  12   1      132.51      129.71      9.70 o 
   1  12   1      152.11      154.87     22.37 o 
   2  12   1      199.20      224.31     17.74 o 
   3  12   1       54.64       46.80     11.29 o 
   4  12   1      153.04      175.05     17.90 o 
   5  12   1      303.96      328.03     22.25 o 
   6  12   1       61.00       54.82     14.47 o 
   7  12   1      112.01      120.59     17.18 o 
   8  12   1       65.40       47.07     14.97 o 
  -7  13   1       21.31       27.05     14.52 o 
  -6  13   1      315.66      340.12     25.33 o 
  -5  13   1      179.98      168.69     19.56 o 
  -4  13   1       52.18       52.57     12.94 o 
  -3  13   1      377.48      418.99     36.51 o 
  -2  13   1       54.45       64.39     12.99 o 
  -1  13   1       61.42       53.04     13.56 o 
   0  13   1      374.92      395.52     17.61 o 
   1  13   1       45.53       63.82     11.52 o 
   2  13   1       75.63       92.65     14.04 o 
   3  13   1      365.57      345.31     21.87 o 
   4  13   1       49.68       41.73     12.90 o 
   5  13   1      172.05      204.88     20.25 o 
   6  13   1      319.41      327.48     30.70 o 
   7  13   1       23.19       26.53     14.08 o 
  -6  14   1        2.33        0.39     19.44 o 
  -5  14   1       65.99       60.03     15.47 o 
  -4  14   1      189.31      211.12     33.59 o 
  -3  14   1       60.09       39.41     17.66 o 
  -2  14   1      332.49      354.75     22.99 o 
  -1  14   1      281.54      305.65     27.62 o 
   0  14   1        0.14        7.89     10.16 o 
   1  14   1      304.76      330.75     35.42 o 
   2  14   1      302.42      316.00     22.26 o 
   3  14   1       63.98       55.47     14.04 o 
   4  14   1      193.22      183.07     19.65 o 
   5  14   1       70.56       74.08     16.93 o 
   6  14   1        0.49      -17.07     17.07 o 
  -5  15   1       91.59      118.98     26.48 o 
  -4  15   1       22.27       11.68     20.92 o 
  -3  15   1       38.63       34.17     24.91 o 
  -2  15   1       17.63       25.00     17.63 o 
  -1  15   1       44.54       24.42     17.80 o 
   0  15   1      259.00      302.02     31.00 o 
   1  15   1       40.61       30.23     18.19 o 
   2  15   1       24.43       23.24     13.64 o 
   3  15   1       44.97       53.79     14.52 o 
   4  15   1       22.13      -15.06     18.88 o 
  -1  16   1       59.50       45.82     20.67 o 
   1  16   1       61.05       43.02     20.76 o 
   0   0   2    48483.21    21742.64   1123.59 o 
   1   0   2        5.16        9.30      1.48 o 
   2   0   2     3058.85     3285.67     54.42 o 
   3   0   2      105.07      105.79      3.38 o 
   4   0   2     1533.54     1543.67     26.50 o 
   5   0   2       16.23       28.50      2.86 o 
   6   0   2     3370.90     3145.62     48.89 o 
   7   0   2      680.90      616.93     14.98 o 
   8   0   2      816.41      736.80     21.25 o 
   9   0   2      592.70      527.63     18.18 o 
  10   0   2       31.03       24.84      9.85 o 
  11   0   2       64.94       44.63     12.06 o 
  12   0   2      137.16      135.28     20.86 o 
 -13   1   2      116.53       76.46     25.93 o 
 -12   1   2       90.80      100.36     14.48 o 
 -11   1   2      164.22      152.76     15.40 o 
 -10   1   2      112.82      104.88     12.53 o 
  -9   1   2      356.37      346.27     14.56 o 
  -8   1   2      247.81      239.08     11.72 o 
  -7   1   2     2465.73     2566.67     46.78 o 
  -6   1   2      569.20      526.67     11.11 o 
  -5   1   2     6494.34     6661.34     98.92 o 
  -4   1   2      327.76      329.53      6.94 o 
  -3   1   2     2974.12     3167.56     46.89 o 
  -2   1   2     2186.20     2225.84     33.74 o 
  -1   1   2    11812.73    10539.83    219.78 o 
   0   1   2      107.34      142.94      6.37 o 
   1   1   2    12265.84    10935.48    222.51 o 
   2   1   2     2193.28     2328.48     47.59 o 
   3   1   2     2822.21     3057.23     52.47 o 
   4   1   2      327.14      328.73      8.45 o 
   5   1   2     6536.90     6731.74    111.38 o 
   6   1   2      612.66      580.90     13.46 o 
   7   1   2     2510.65     2613.70     46.96 o 
   8   1   2      286.62      290.98     12.74 o 
   9   1   2      335.50      325.77     14.23 o 
  10   1   2      116.21      130.55     11.37 o 
  11   1   2      177.39      172.24     16.92 o 
  12   1   2       91.68       80.14     18.53 o 
 -13   2   2       49.56       56.54     16.82 o 
 -12   2   2      336.39      352.75     21.72 o 
 -11   2   2        8.67       -7.99      8.99 o 
 -10   2   2       53.03       41.25     10.63 o 
  -9   2   2      128.40      134.11     13.01 o 
  -8   2   2     1738.48     1799.34     34.21 o 
  -7   2   2      560.30      608.97     14.87 o 
  -6   2   2     3262.33     3176.06     55.18 o 
  -5   2   2     1027.17     1143.63     21.82 o 
  -4   2   2     1067.20     1125.64     21.87 o 
  -3   2   2      101.90      102.38      4.01 o 
  -2   2   2     1244.07     1294.26     21.83 o 
  -1   2   2    28075.94    22221.54    348.17 o 
   0   2   2     1667.23     1552.85     27.91 o 
   1   2   2    28742.91    23030.67    640.32 o 
   2   2   2      971.64     1020.67     28.99 o 
   3   2   2       90.53       91.63      4.22 o 
   4   2   2     1116.19     1211.99     22.49 o 
   5   2   2      918.19     1069.99     21.78 o 
   6   2   2     3107.92     3097.89     54.98 o 
   7   2   2      538.28      564.59     14.78 o 
   8   2   2     1593.76     1622.54     39.56 o 
   9   2   2      131.93      150.03     15.08 o 
  10   2   2       53.95       44.09      8.85 o 
  11   2   2       11.10       11.69      9.97 o 
  12   2   2      348.89      346.57     28.86 o 
 -13   3   2      226.07      192.23     35.45 o 
 -12   3   2       19.57       16.60     10.94 o 
 -11   3   2      134.33      145.59     15.54 o 
 -10   3   2       39.17       21.61      9.37 o 
  -9   3   2      363.19      362.53     18.11 o 
  -8   3   2      137.69      124.79      9.19 o 
  -7   3   2     2597.83     2522.76     45.30 o 
  -6   3   2      291.44      275.91      8.95 o 
  -5   3   2     1073.54     1066.15     17.85 o 
  -4   3   2     3184.19     3418.24     51.60 o 
  -3   3   2     5868.47     6292.63     91.81 o 
  -2   3   2       74.40       90.06      2.81 o 
  -1   3   2    18820.13    17428.33    271.58 o 
   0   3   2    32484.26    26311.82    491.62 o 
   1   3   2    17872.21    16155.70    556.15 o 
   2   3   2       67.83       83.11      3.17 o 
   3   3   2     5745.27     6188.44    114.52 o 
   4   3   2     3039.83     3363.09     58.35 o 
   5   3   2      948.87      932.92     20.43 o 
   6   3   2      260.39      252.78      9.13 o 
   7   3   2     2389.95     2382.70     45.14 o 
   8   3   2      111.14       98.58      7.77 o 
   9   3   2      339.58      309.12     14.71 o 
  10   3   2       37.19       30.43      9.58 o 
  11   3   2      166.26      189.89     16.72 o 
  12   3   2       21.83        4.36     14.78 o 
 -12   4   2      128.25      125.94     16.15 o 
 -11   4   2       13.35        5.07     10.09 o 
 -10   4   2       92.72       84.74     12.68 o 
  -9   4   2       52.41       64.61      8.44 o 
  -8   4   2     1572.38     1645.59     41.34 o 
  -7   4   2       27.39       13.19      5.53 o 
  -6   4   2     2212.14     2121.98     40.75 o 
  -5   4   2      694.67      735.08     13.56 o 
  -4   4   2      887.82      900.34     15.90 o 
  -3   4   2     2073.65     2288.52     35.05 o 
  -2   4   2     1832.98     1830.42     28.55 o 
  -1   4   2     3249.06     3638.20     59.38 o 
   0   4   2       88.14      131.35      4.92 o 
   1   4   2     3499.07     3829.06     66.75 o 
   2   4   2     1770.03     1716.85     31.83 o 
   3   4   2     2026.36     2209.36     35.75 o 
   4   4   2      872.79      898.91     20.64 o 
   5   4   2      630.65      667.96     16.03 o 
   6   4   2     2412.71     2326.98     41.64 o 
   7   4   2       24.26       13.88      4.99 o 
   8   4   2     1486.66     1589.06     32.98 o 
   9   4   2       49.28       41.79      9.84 o 
  10   4   2       90.65       68.73     11.86 o 
  11   4   2        8.29       -2.05      9.57 o 
  12   4   2      142.14      138.25     16.79 o 
 -12   5   2        5.31       -4.19     12.67 o 
 -11   5   2       53.80       54.73     15.83 o 
 -10   5   2       77.68       73.15     12.12 o 
  -9   5   2       17.48       17.47      7.39 o 
  -8   5   2      119.29      108.16      9.15 o 
  -7   5   2     1514.24     1531.84     35.45 o 
  -6   5   2       59.15       61.01      6.47 o 
  -5   5   2      417.19      412.35      9.32 o 
  -4   5   2        0.68       -1.83      2.27 o 
  -3   5   2      650.79      674.73     10.94 o 
  -2   5   2      488.66      518.79      9.96 o 
  -1   5   2     3066.15     2976.51     53.86 o 
   0   5   2      324.43      353.51      9.26 o 
   1   5   2     2914.24     2742.01     49.81 o 
   2   5   2      399.94      399.37     10.15 o 
   3   5   2      599.27      615.35     12.52 o 
   4   5   2        6.00        5.72      2.73 o 
   5   5   2      352.73      342.97     11.96 o 
   6   5   2       78.57       89.10      7.26 o 
   7   5   2     1574.38     1589.56     32.20 o 
   8   5   2      119.81      103.85      8.39 o 
   9   5   2       16.51        3.57      6.99 o 
  10   5   2       78.97       74.09     12.25 o 
  11   5   2       69.23       55.11     15.66 o 
  12   5   2        3.12      -10.13     12.73 o 
 -11   6   2        2.10       -6.76     12.76 o 
 -10   6   2       11.26       18.37     12.71 o 
  -9   6   2      101.95      119.16     12.87 o 
  -8   6   2      402.45      427.13     18.70 o 
  -7   6   2       44.49       38.89      6.92 o 
  -6   6   2     1256.52     1301.95     30.98 o 
  -5   6   2      130.13      130.62      7.86 o 
  -4   6   2     1172.21     1266.50     21.63 o 
  -3   6   2      832.65      870.44     17.70 o 
  -2   6   2     2189.27     2232.19     38.11 o 
  -1   6   2       64.08       70.13      4.83 o 
   0   6   2     3313.81     3271.79     59.38 o 
   1   6   2       59.51       64.94      4.58 o 
   2   6   2     2228.72     2185.17     40.91 o 
   3   6   2      920.56      971.04     19.24 o 
   4   6   2     1139.07     1220.66     20.67 o 
   5   6   2      156.56      158.24      8.87 o 
   6   6   2     1338.00     1397.20     31.34 o 
   7   6   2       68.20       52.26      7.12 o 
   8   6   2      426.85      442.72     18.53 o 
   9   6   2       81.61       75.83     10.27 o 
  10   6   2       10.88       15.86     12.45 o 
  11   6   2        3.73       -5.08     16.48 o 
  12   6   2        9.93       -4.25     18.30 o 
 -11   7   2        6.01        7.34     13.57 o 
 -10   7   2       48.79       74.28     12.25 o 
  -9   7   2       38.77       43.34     10.65 o 
  -8   7   2       20.11       19.67      8.69 o 
  -7   7   2     1048.41     1105.70     32.54 o 
  -6   7   2       87.74       89.42      9.75 o 
  -5   7   2      473.46      466.95     17.65 o 
  -4   7   2      613.17      567.27     13.52 o 
  -3   7   2       43.58       45.64      5.14 o 
  -2   7   2      608.41      593.48     13.02 o 
  -1   7   2     2739.20     2754.10     51.49 o 
   0   7   2        8.85        1.90      3.49 o 
   1   7   2     2703.96     2751.66     51.33 o 
   2   7   2      516.73      519.04     13.36 o 
   3   7   2       58.75       58.07      7.12 o 
   4   7   2      662.59      631.29     14.30 o 
   5   7   2      545.32      536.45     15.84 o 
   6   7   2      112.14      108.40      8.47 o 
   7   7   2     1064.98     1100.77     32.14 o 
   8   7   2       14.73       11.54      8.17 o 
   9   7   2       48.96       68.53     13.41 o 
  10   7   2       53.09       53.80     19.08 o 
  11   7   2        5.34       19.69     20.06 o 
 -10   8   2       14.84        9.04      9.77 o 
  -9   8   2      147.85      178.55     17.70 o 
  -8   8   2      420.46      399.35     19.09 o 
  -7   8   2       19.64       13.16      8.15 o 
  -6   8   2      637.85      672.48     28.06 o 
  -5   8   2      159.27      184.66     14.30 o 
  -4   8   2      231.31      203.79     14.56 o 
  -3   8   2      479.78      489.47     14.02 o 
  -2   8   2      805.93      794.33     19.06 o 
  -1   8   2      375.41      365.38     11.43 o 
   0   8   2      483.16      449.80     12.77 o 
   1   8   2      301.07      298.25     10.13 o 
   2   8   2      897.89      933.79     21.25 o 
   3   8   2      486.98      502.29     15.89 o 
   4   8   2      244.32      229.22      8.80 o 
   5   8   2      139.55      135.26     10.61 o 
   6   8   2      616.29      596.75     26.01 o 
   7   8   2       12.74        6.75      8.63 o 
   8   8   2      403.99      382.41     22.21 o 
   9   8   2      145.45      188.40     25.35 o 
  10   8   2       16.27        9.24     11.49 o 
  11   8   2       17.95        1.34     16.65 o 
 -10   9   2       39.02       13.56     11.98 o 
  -9   9   2       98.47       69.47     18.40 o 
  -8   9   2      259.81      256.24     20.37 o 
  -7   9   2      614.03      600.39     27.85 o 
  -6   9   2      162.69      176.52     15.82 o 
  -5   9   2      169.04      185.43     16.05 o 
  -4   9   2      416.76      459.48     21.54 o 
  -3   9   2      303.76      320.31     11.78 o 
  -2   9   2      292.60      291.69     11.04 o 
  -1   9   2     1738.52     1809.97     36.92 o 
   0   9   2        1.77       -3.97      3.97 o 
   1   9   2     1860.30     1940.62     39.07 o 
   2   9   2      239.25      236.06      9.81 o 
   3   9   2      276.57      228.01     34.49 o 
   4   9   2      384.35      389.62     13.16 o 
   5   9   2      117.30      114.94     13.16 o 
   6   9   2      134.33      124.79     14.15 o 
   7   9   2      576.59      554.15     26.41 o 
   8   9   2      238.78      267.14     21.04 o 
   9   9   2       98.95       93.24     15.20 o 
  10   9   2       39.37       40.34     14.55 o 
 -10  10   2       23.47       15.95     19.42 o 
  -9  10   2       27.62       18.40     22.47 o 
  -8  10   2      389.69      376.56     23.58 o 
  -7  10   2       10.02       -1.37     10.46 o 
  -6  10   2      354.80      396.75     22.95 o 
  -5  10   2      243.84      264.84     18.23 o 
  -4  10   2       24.28       31.39      9.87 o 
  -3  10   2     1176.30     1217.97     27.88 o 
  -2  10   2     2077.57     2095.72     42.69 o 
  -1  10   2      654.16      666.14     18.13 o 
   0  10   2      870.65      886.29     21.77 o 
   1  10   2      610.35      584.10     16.45 o 
   2  10   2     2107.57     2124.85     49.42 o 
   3  10   2     1064.19     1079.01     38.98 o 
   4  10   2       35.57       39.98      6.74 o 
   5  10   2      239.72      250.40     17.98 o 
   6  10   2      333.24      314.31     21.01 o 
   7  10   2        6.72        3.29     10.48 o 
   8  10   2      395.24      379.34     30.19 o 
   9  10   2       26.00       26.64     13.12 o 
  10  10   2       26.26       22.60     18.69 o 
  -9  11   2       18.99      -13.05     17.63 o 
  -8  11   2       41.44       30.85     18.00 o 
  -7  11   2      292.05      329.12     23.43 o 
  -6  11   2       89.04       91.63     14.43 o 
  -5  11   2      392.24      390.37     22.43 o 
  -4  11   2      187.88      236.17     18.12 o 
  -3  11   2       26.54       22.74      9.75 o 
  -2  11   2      229.76      246.74     11.38 o 
  -1  11   2      311.02      301.65     12.25 o 
   0  11   2      591.15      536.64     16.57 o 
   1  11   2      319.67      355.63     15.39 o 
   2  11   2      217.27      259.78     13.80 o 
   3  11   2       30.27       15.90     10.03 o 
   4  11   2      198.66      238.51     18.68 o 
   5  11   2      407.48      435.31     24.23 o 
   6  11   2       87.46       92.76     15.09 o 
   7  11   2      295.75      349.41     23.22 o 
   8  11   2       41.54       25.62     13.49 o 
   9  11   2       20.63       13.66     17.82 o 
  -8  12   2       90.79      107.79     17.93 o 
  -7  12   2        9.07      -11.34     11.34 o 
  -6  12   2      163.34      194.18     36.93 o 
  -5  12   2       96.85      111.38     16.25 o 
  -4  12   2      119.25      119.91     16.64 o 
  -3  12   2       90.75       83.99     13.09 o 
  -2  12   2      630.28      633.15     21.90 o 
  -1  12   2      318.90      306.23     13.18 o 
   0  12   2      728.84      680.50     22.65 o 
   1  12   2      339.77      336.38     15.67 o 
   2  12   2      617.50      604.75     37.02 o 
   3  12   2       53.25       26.05     10.73 o 
   4  12   2      117.60      113.74     15.11 o 
   5  12   2       94.59      108.06     17.77 o 
   6  12   2      147.32      159.50     18.08 o 
   7  12   2        5.37       -5.58     11.57 o 
   8  12   2       85.79       99.80     16.94 o 
  -7  13   2       95.20      126.05     18.53 o 
  -6  13   2       29.84       29.11     13.72 o 
  -5  13   2      177.96      192.10     27.70 o 
  -4  13   2       76.61       91.57     15.92 o 
  -3  13   2       44.84       34.24     12.24 o 
  -2  13   2       63.39       67.94     12.93 o 
  -1  13   2      276.00      281.49     15.35 o 
   0  13   2       67.42       75.35     15.46 o 
   1  13   2      267.44      266.21     15.32 o 
   2  13   2       83.13       65.58     12.94 o 
   3  13   2       54.07       48.75     12.63 o 
   4  13   2       68.41       62.10     13.79 o 
   5  13   2      183.51      198.60     19.85 o 
   6  13   2       36.37       36.55     15.08 o 
   7  13   2      110.88      104.83     17.86 o 
  -6  14   2       67.98       62.58     25.26 o 
  -5  14   2       44.80       42.97     14.32 o 
  -4  14   2        3.29        4.48     12.37 o 
  -3  14   2       77.62       76.77     16.72 o 
  -2  14   2       19.03       40.06     18.27 o 
  -1  14   2       71.73       48.02     18.27 o 
   0  14   2      160.92      160.11     13.72 o 
   1  14   2       80.36       74.83     14.32 o 
   2  14   2       27.74       28.68     12.51 o 
   3  14   2       80.40      100.94     22.40 o 
   4  14   2        4.10       -0.26     11.18 o 
   5  14   2       52.10       42.34     14.57 o 
  -4  15   2       52.26       60.76     24.00 o 
  -3  15   2        5.20       -7.96     15.70 o 
  -2  15   2       73.69       71.49     21.59 o 
  -1  15   2       23.55        1.56     15.06 o 
   0  15   2       40.28       41.99     17.68 o 
   1  15   2       29.52       28.90     12.61 o 
   2  15   2       87.51       95.48     26.72 o 
   3  15   2        4.87        9.32     18.66 o 
   4  15   2       60.69       54.25     23.24 o 
  -1  16   2       20.84       13.77     17.24 o 
   1  16   2       29.10       21.57     19.22 o 
   1   0   3     5943.84     5733.38    116.02 o 
   2   0   3     6999.39     6937.22    141.71 o 
   3   0   3        5.82       13.53      2.93 o 
   4   0   3     2993.51     2883.56     49.41 o 
   5   0   3      849.98      872.16     17.67 o 
   6   0   3     2147.83     2246.25     40.43 o 
   7   0   3       59.52       45.00      6.30 o 
   8   0   3        7.47       -5.06      5.51 o 
   9   0   3      718.17      730.22     22.33 o 
  10   0   3      446.37      455.44     21.74 o 
  11   0   3       22.94       30.75     10.99 o 
  12   0   3       95.81      103.77     14.79 o 
 -12   1   3       69.29       35.21     12.16 o 
 -11   1   3      321.21      316.32     20.16 o 
 -10   1   3      292.66      268.08     16.88 o 
  -9   1   3        7.60        1.65      7.55 o 
  -8   1   3      513.39      514.51     17.09 o 
  -7   1   3      387.30      370.84     11.34 o 
  -6   1   3      220.78      222.39      8.24 o 
  -5   1   3     1554.89     1554.15     25.97 o 
  -4   1   3     4286.82     4607.06     66.94 o 
  -3   1   3     3479.76     3466.64     53.15 o 
  -2   1   3     3866.95     4054.78     66.72 o 
  -1   1   3     5747.12     5687.73    146.16 o 
   0   1   3     5169.87     5255.14    106.43 o 
   1   1   3     5768.64     5778.17    129.25 o 
   2   1   3     4277.62     4468.85     86.99 o 
   3   1   3     3778.28     3768.80     67.01 o 
   4   1   3     4020.58     4305.85     74.54 o 
   5   1   3     1607.11     1664.30     29.88 o 
   6   1   3      225.02      248.57      9.78 o 
   7   1   3      399.72      374.99     11.43 o 
   8   1   3      510.01      539.09     17.85 o 
   9   1   3       52.77       44.88      7.79 o 
  10   1   3      272.12      272.66     14.61 o 
  11   1   3      361.17      385.46     20.98 o 
  12   1   3       80.66       87.94     21.87 o 
 -13   2   3        6.87       -5.96     14.59 o 
 -12   2   3      101.51      110.58     24.40 o 
 -11   2   3       22.66        9.59     10.03 o 
 -10   2   3      789.12      788.62     29.23 o 
  -9   2   3      134.54      140.08     13.06 o 
  -8   2   3      439.78      399.91     16.40 o 
  -7   2   3       94.77       76.34      6.00 o 
  -6   2   3      336.79      337.18     10.14 o 
  -5   2   3     2043.89     2142.01     37.90 o 
  -4   2   3     2676.46     2589.01     44.00 o 
  -3   2   3     4459.48     4383.40     65.13 o 
  -2   2   3     6564.38     6617.91    120.22 o 
  -1   2   3    21149.40    18458.44    289.41 o 
   0   2   3     9351.01     9006.13    154.62 o 
   1   2   3    21527.22    19080.15    599.62 o 
   2   2   3     6205.29     6328.31    130.63 o 
   3   2   3     4433.80     4419.98     91.43 o 
   4   2   3     2529.67     2476.61     44.38 o 
   5   2   3     1973.26     2076.95     38.13 o 
   6   2   3      373.32      378.92     10.78 o 
   7   2   3       85.02       74.78      6.31 o 
   8   2   3      548.55      516.98     17.23 o 
   9   2   3       90.44      108.38      9.98 o 
  10   2   3      749.32      781.15     24.64 o 
  11   2   3       14.71       14.06     12.99 o 
  12   2   3      129.51      115.53     20.43 o 
 -12   3   3       34.03       35.92     12.71 o 
 -11   3   3      387.76      385.46     21.42 o 
 -10   3   3      271.67      297.08     18.07 o 
  -9   3   3      543.22      521.49     22.69 o 
  -8   3   3      520.49      489.93     16.44 o 
  -7   3   3      162.73      157.76      9.57 o 
  -6   3   3      428.32      422.10     11.24 o 
  -5   3   3     1363.43     1292.55     23.60 o 
  -4   3   3     1057.28     1080.46     18.04 o 
  -3   3   3     5819.14     5841.29     86.32 o 
  -2   3   3      231.53      239.20      6.12 o 
  -1   3   3    15416.28    14385.30    255.24 o 
   0   3   3     3592.36     3739.31     59.93 o 
   1   3   3    14730.97    13932.50    240.01 o 
   2   3   3      272.04      283.24      6.29 o 
   3   3   3     5899.31     5860.16    120.38 o 
   4   3   3      999.37     1024.74     22.93 o 
   5   3   3     1124.51     1066.77     25.36 o 
   6   3   3      386.40      381.05     11.45 o 
   7   3   3      178.98      171.32      8.73 o 
   8   3   3      560.80      524.72     17.72 o 
   9   3   3      628.92      580.60     21.02 o 
  10   3   3      248.01      257.16     14.85 o 
  11   3   3      390.37      371.69     20.91 o 
  12   3   3       37.77       19.78     19.61 o 
 -12   4   3      137.20      134.45     27.99 o 
 -11   4   3       99.96       75.89     13.28 o 
 -10   4   3      436.59      434.37     21.57 o 
  -9   4   3      137.54      115.55     10.12 o 
  -8   4   3      304.01      298.61     13.22 o 
  -7   4   3      477.77      482.26     15.65 o 
  -6   4   3      760.58      745.81     19.74 o 
  -5   4   3     1032.37     1062.30     18.86 o 
  -4   4   3     5398.12     5219.77     77.10 o 
  -3   4   3     1270.29     1275.36     26.06 o 
  -2   4   3     4082.52     4137.91     62.51 o 
  -1   4   3     2314.11     2483.32     41.16 o 
   0   4   3     2180.74     2359.72     42.85 o 
   1   4   3     2300.56     2446.97     44.19 o 
   2   4   3     4516.93     4576.08     79.17 o 
   3   4   3     1457.94     1475.31     24.13 o 
   4   4   3     5237.09     5121.94     96.99 o 
   5   4   3     1054.70     1136.89     25.24 o 
   6   4   3      749.20      748.96     19.46 o 
   7   4   3      456.72      459.96     15.24 o 
   8   4   3      313.81      310.04     12.14 o 
   9   4   3      187.38      150.43     19.12 o 
  10   4   3      442.01      477.70     27.14 o 
  11   4   3      108.40      129.57     17.58 o 
  12   4   3      160.52      137.56     30.73 o 
 -12   5   3       40.62       42.96     17.03 o 
 -11   5   3      330.17      337.02     25.47 o 
 -10   5   3      177.19      180.76     19.50 o 
  -9   5   3      693.25      717.75     24.87 o 
  -8   5   3      321.96      332.02     14.07 o 
  -7   5   3       31.72       15.54      6.13 o 
  -6   5   3       69.33       56.98      6.36 o 
  -5   5   3      805.31      767.93     16.09 o 
  -4   5   3      777.98      874.73     16.30 o 
  -3   5   3     3118.25     3089.83     43.10 o 
  -2   5   3     2541.74     2694.36     41.74 o 
  -1   5   3     3365.74     3439.60     56.47 o 
   0   5   3      103.70      117.71      5.36 o 
   1   5   3     3388.74     3480.13     62.17 o 
   2   5   3     2672.53     2816.55     50.67 o 
   3   5   3     3484.73     3321.26     50.53 o 
   4   5   3      924.45     1025.91     25.32 o 
   5   5   3      675.48      613.15     17.22 o 
   6   5   3       89.27       91.45      7.53 o 
   7   5   3       35.77       28.52      6.47 o 
   8   5   3      363.64      380.94     14.72 o 
   9   5   3      700.00      683.30     31.24 o 
  10   5   3      160.25      125.47     16.81 o 
  11   5   3      326.83      374.70     34.48 o 
  12   5   3       33.61       34.83     15.61 o 
 -11   6   3       72.24       66.11     16.17 o 
 -10   6   3      395.13      395.94     26.81 o 
  -9   6   3      145.03      158.22     13.61 o 
  -8   6   3      430.35      407.50     18.29 o 
  -7   6   3       12.92        9.79      6.82 o 
  -6   6   3       47.75       50.57      6.50 o 
  -5   6   3      524.50      531.12     15.24 o 
  -4   6   3     4065.87     4067.68     62.35 o 
  -3   6   3      700.10      746.36     15.57 o 
  -2   6   3     3116.22     3114.53     52.70 o 
  -1   6   3     2509.20     2726.53     50.53 o 
   0   6   3     1411.05     1490.53     29.42 o 
   1   6   3     2684.78     2911.77     53.42 o 
   2   6   3     3383.98     3465.77     78.17 o 
   3   6   3      713.66      745.80     14.72 o 
   4   6   3     4181.87     4119.13     73.11 o 
   5   6   3      471.87      473.67     16.24 o 
   6   6   3       45.64       43.73      6.69 o 
   7   6   3       13.46        8.84      6.02 o 
   8   6   3      371.49      369.20     19.22 o 
   9   6   3      142.48      139.64     13.12 o 
  10   6   3      369.69      381.62     24.47 o 
  11   6   3       80.70       67.03     15.52 o 
  12   6   3      122.47      159.60     29.19 o 
 -11   7   3      233.06      248.38     47.48 o 
 -10   7   3      154.25      159.74     14.83 o 
  -9   7   3      566.02      600.09     24.49 o 
  -8   7   3       56.09       66.33     10.62 o 
  -7   7   3      101.75       92.51     10.72 o 
  -6   7   3      277.57      276.26     14.22 o 
  -5   7   3      297.17      309.64     18.54 o 
  -4   7   3       55.59       56.70      7.11 o 
  -3   7   3     3256.05     3302.94     55.94 o 
  -2   7   3      677.16      679.82     16.57 o 
  -1   7   3     2129.02     2295.57     43.81 o 
   0   7   3      958.83     1052.55     22.58 o 
   1   7   3     2324.84     2497.03     47.07 o 
   2   7   3      642.08      647.40     15.50 o 
   3   7   3     3416.80     3398.33     62.20 o 
   4   7   3       44.53       30.46      5.39 o 
   5   7   3      318.84      327.37     12.32 o 
   6   7   3      299.82      300.08     12.39 o 
   7   7   3      110.66      108.96      9.42 o 
   8   7   3       55.20       45.43      9.61 o 
   9   7   3      562.87      608.43     28.17 o 
  10   7   3      154.59      129.15     24.08 o 
  11   7   3      211.18      206.75     30.70 o 
 -11   8   3       18.04       10.70     21.34 o 
 -10   8   3      151.43      166.85     16.13 o 
  -9   8   3       59.18       60.44     11.99 o 
  -8   8   3      219.40      232.00     17.70 o 
  -7   8   3       50.57       43.48      9.45 o 
  -6   8   3       69.95       66.61      9.37 o 
  -5   8   3      315.14      332.68     15.72 o 
  -4   8   3     1410.23     1395.25     33.75 o 
  -3   8   3      929.74      975.91     22.46 o 
  -2   8   3     2109.19     2148.44     42.30 o 
  -1   8   3      369.33      360.44     11.45 o 
   0   8   3        1.55       -2.39      3.43 o 
   1   8   3      359.07      374.96     11.50 o 
   2   8   3     2112.06     2176.19     42.35 o 
   3   8   3      857.88      877.05     23.61 o 
   4   8   3     1281.06     1314.89     28.63 o 
   5   8   3      299.11      314.27     12.81 o 
   6   8   3      102.22       86.34      8.59 o 
   7   8   3       63.82       69.24     12.05 o 
   8   8   3      227.20      250.10     19.00 o 
   9   8   3       46.15       45.99     13.71 o 
  10   8   3      138.36      137.22     25.26 o 
  11   8   3       25.36       -8.38     20.09 o 
 -10   9   3       31.74       27.22     13.69 o 
  -9   9   3      158.88      167.99     18.96 o 
  -8   9   3       93.06       98.42     14.86 o 
  -7   9   3        8.64       -9.60     10.13 o 
  -6   9   3       46.21       35.39     11.11 o 
  -5   9   3      928.19      953.31     35.68 o 
  -4   9   3        1.07        4.25      8.11 o 
  -3   9   3     1533.65     1544.14     32.90 o 
  -2   9   3      294.21      289.47     11.01 o 
  -1   9   3      751.93      790.33     19.90 o 
   0   9   3       46.66       46.39      5.78 o 
   1   9   3      694.41      702.00     17.96 o 
   2   9   3      249.09      262.66     12.30 o 
   3   9   3     1393.60     1440.93     68.82 o 
   4   9   3        2.26       -5.65      5.65 o 
   5   9   3     1004.96     1007.33     29.73 o 
   6   9   3       23.57       29.90     10.07 o 
   7   9   3        9.99       -3.10      9.24 o 
   8   9   3       76.04       90.81     14.48 o 
   9   9   3      155.10      177.14     18.96 o 
  10   9   3       34.29       22.21     12.11 o 
 -10  10   3      163.02      197.42     29.03 o 
  -9  10   3       20.27       28.28     12.92 o 
  -8  10   3       16.12       25.14     12.89 o 
  -7  10   3      122.09      165.52     29.99 o 
  -6  10   3      113.95      119.46     15.39 o 
  -5  10   3       15.90       24.26     10.51 o 
  -4  10   3      310.68      303.48     18.53 o 
  -3  10   3        2.52        2.61      5.47 o 
  -2  10   3      732.14      766.73     20.20 o 
  -1  10   3      147.45      155.72      9.16 o 
   0  10   3        7.02       11.25      5.29 o 
   1  10   3      160.75      162.87     10.62 o 
   2  10   3      741.00      769.97     23.09 o 
   3  10   3        1.89       -2.29      9.75 o 
   4  10   3      287.04      303.53     12.35 o 
   5  10   3       27.25       23.73     10.53 o 
   6  10   3      132.97      117.09     15.20 o 
   7  10   3      104.40      104.78     14.58 o 
   8  10   3       15.23       13.82     11.63 o 
   9  10   3       26.42       17.45     13.38 o 
  10  10   3      174.10      162.47     26.65 o 
  -9  11   3       95.44       79.65     22.54 o 
  -8  11   3        2.86       -2.23     11.54 o 
  -7  11   3        7.23       10.44     11.58 o 
  -6  11   3      151.85      171.60     32.53 o 
  -5  11   3      143.23      156.83     16.85 o 
  -4  11   3      189.70      180.64     24.60 o 
  -3  11   3      520.08      551.29     20.43 o 
  -2  11   3       85.82       75.49      7.87 o 
  -1  11   3      152.34      139.83      9.42 o 
   0  11   3      178.21      212.15     17.40 o 
   1  11   3      115.08      105.50     10.32 o 
   2  11   3       59.38       52.45     11.46 o 
   3  11   3      433.81      497.42     24.85 o 
   4  11   3      215.87      195.80     20.81 o 
   5  11   3      149.67      154.93     17.19 o 
   6  11   3      138.66      165.97     17.43 o 
   7  11   3        3.80       -6.55     10.44 o 
   8  11   3        8.63        1.93     11.34 o 
   9  11   3      107.44      128.90     23.69 o 
  -8  12   3       30.42       30.39     18.30 o 
  -7  12   3       95.58      115.50     17.26 o 
  -6  12   3        9.96        4.25     11.97 o 
  -5  12   3      272.30      304.63     27.39 o 
  -4  12   3       38.70       26.37     12.36 o 
  -3  12   3       94.58       82.01     14.04 o 
  -2  12   3      426.84      464.51     16.34 o 
  -1  12   3       35.88       41.44      7.47 o 
   0  12   3      279.48      289.01     16.85 o 
   1  12   3       32.68       35.49      8.39 o 
   2  12   3      410.28      433.25     34.69 o 
   3  12   3       77.54       50.88     19.18 o 
   4  12   3       23.72       28.25     12.13 o 
   5  12   3      294.57      311.84     21.54 o 
   6  12   3       17.92        7.71     18.17 o 
   7  12   3       97.36       90.96     16.45 o 
   8  12   3       22.43       21.12     20.06 o 
  -7  13   3       28.16       39.47     20.76 o 
  -6  13   3      296.34      330.36     36.49 o 
  -5  13   3      142.83      115.29     17.04 o 
  -4  13   3      101.96       94.01     15.82 o 
  -3  13   3      170.47      195.40     19.77 o 
  -2  13   3       20.04        3.27     11.06 o 
  -1  13   3      100.93       82.14     10.77 o 
   0  13   3      116.16      127.58     21.48 o 
   1  13   3      102.21      110.42     19.76 o 
   2  13   3       19.79       13.19     15.48 o 
   3  13   3      163.92      154.66     17.01 o 
   4  13   3       97.41       98.53     15.80 o 
   5  13   3      128.50      126.36     17.53 o 
   6  13   3      302.65      358.92     25.07 o 
  -6  14   3       12.10       16.06     17.66 o 
  -5  14   3      110.01      150.73     37.34 o 
  -4  14   3       86.44       97.21     16.53 o 
  -3  14   3       18.83       -6.98     15.67 o 
  -2  14   3      237.26      230.14     28.44 o 
  -1  14   3      124.11      133.28     15.92 o 
   0  14   3        7.37       -6.92      8.06 o 
   1  14   3      126.11      117.27     15.78 o 
   2  14   3      253.88      274.50     22.05 o 
   3  14   3       24.01       15.46     12.73 o 
   4  14   3      102.59      110.21     16.57 o 
   5  14   3      124.84      129.84     25.81 o 
  -3  15   3       61.10       47.41     21.26 o 
  -2  15   3       79.82       55.71     18.10 o 
  -1  15   3       92.58       70.09     18.72 o 
   0  15   3      131.92      116.69     22.57 o 
   1  15   3       95.03       83.38     23.24 o 
   2  15   3       69.30       93.51     17.06 o 
   3  15   3       74.98       91.59     17.01 o 
   4  15   3       70.18       45.34     22.68 o 
  -1  16   3       44.29       59.64     21.09 o 
   1  16   3       41.74       75.51     22.32 o 
   0   0   4    20843.89    16004.61    543.51 o 
   1   0   4       24.33       40.34      3.68 o 
   2   0   4     8318.49     8128.85    164.31 o 
   3   0   4     1817.86     1870.16     35.91 o 
   4   0   4     1000.51     1307.59     24.32 o 
   5   0   4     2556.98     2764.79     48.23 o 
   6   0   4     2685.71     2797.19     49.54 o 
   7   0   4     2244.01     2332.22     50.22 o 
   8   0   4       17.60       -0.15      5.87 o 
   9   0   4        1.20       -3.07      8.10 o 
  10   0   4       33.77       28.40     11.51 o 
  11   0   4      177.68      171.79     16.04 o 
  12   0   4       82.86       64.73     15.76 o 
 -13   1   4       83.62       74.53     24.42 o 
 -12   1   4      148.14      140.13     16.43 o 
 -11   1   4       92.56       84.11     12.94 o 
 -10   1   4       57.71       51.46     10.79 o 
  -9   1   4       43.76       39.08      9.26 o 
  -8   1   4     1085.37     1071.00     28.34 o 
  -7   1   4     2417.08     2484.48     46.29 o 
  -6   1   4     1924.85     1942.13     36.84 o 
  -5   1   4     2823.33     2774.74     43.55 o 
  -4   1   4     1156.73     1167.21     19.44 o 
  -3   1   4     1317.10     1404.52     23.68 o 
  -2   1   4     5382.96     5572.65     99.66 o 
  -1   1   4     1404.36     1437.27     56.17 o 
   0   1   4      121.68       97.58      8.07 o 
   1   1   4     1970.90     2136.47     29.87 o 
   2   1   4     5202.42     5380.03    111.74 o 
   3   1   4     1229.41     1331.29     30.81 o 
   4   1   4     1128.48     1162.01     24.39 o 
   5   1   4     2946.42     2873.81     49.79 o 
   6   1   4     2053.74     2074.26     37.36 o 
   7   1   4     2461.36     2601.36     54.33 o 
   8   1   4     1129.14     1169.20     29.22 o 
   9   1   4       66.59       70.33      8.61 o 
  10   1   4       58.14       56.85     11.18 o 
  11   1   4       96.20       95.23     13.16 o 
  12   1   4      151.68      153.08     16.67 o 
 -12   2   4      145.35      144.08     16.55 o 
 -11   2   4       73.39       80.96     13.19 o 
 -10   2   4        6.38       -0.28      8.79 o 
  -9   2   4       69.38       66.26     10.71 o 
  -8   2   4      226.63      233.80     11.33 o 
  -7   2   4     1945.21     1862.46     35.91 o 
  -6   2   4     3683.54     3765.00     64.58 o 
  -5   2   4      833.16      797.09     14.11 o 
  -4   2   4       91.80       90.26      3.54 o 
  -3   2   4      168.68      168.74      5.30 o 
  -2   2   4     2231.00     2458.12     51.02 o 
  -1   2   4      311.77      347.98      8.46 o 
   0   2   4    12857.34    11943.92    204.47 o 
   1   2   4      194.70      204.14      6.20 o 
   2   2   4     1855.35     2113.67     47.55 o 
   3   2   4      148.04      137.47      6.74 o 
   4   2   4       56.00       66.20      5.09 o 
   5   2   4      769.54      733.78     18.31 o 
   6   2   4     3586.52     3664.89     64.64 o 
   7   2   4     1953.85     1909.50     36.29 o 
   8   2   4      185.63      194.51     11.57 o 
   9   2   4       65.02       59.81      8.58 o 
  10   2   4        5.18        1.16      7.75 o 
  11   2   4       78.90       74.56     12.76 o 
  12   2   4      139.79      138.51     29.75 o 
 -12   3   4       41.89       40.31     13.12 o 
 -11   3   4       83.72       82.90     13.49 o 
 -10   3   4       56.78       40.17     11.04 o 
  -9   3   4      263.19      246.17     16.05 o 
  -8   3   4       85.92       78.01      8.24 o 
  -7   3   4     2366.36     2363.15     49.20 o 
  -6   3   4      361.40      323.55      9.77 o 
  -5   3   4      776.10      746.75     15.56 o 
  -4   3   4      279.72      295.94      6.36 o 
  -3   3   4      852.60      900.93     17.00 o 
  -2   3   4     4892.13     5093.57     89.62 o 
  -1   3   4     2148.18     2047.56     37.51 o 
   0   3   4     6998.92     6698.69    116.11 o 
   1   3   4     2678.43     2660.86     47.45 o 
   2   3   4     4659.35     4859.96     84.07 o 
   3   3   4      777.72      864.46     22.05 o 
   4   3   4      238.47      260.00      9.18 o 
   5   3   4      697.85      666.08     17.57 o 
   6   3   4      354.48      325.62     11.54 o 
   7   3   4     2227.40     2267.36     47.20 o 
   8   3   4      100.17       84.51     10.34 o 
   9   3   4      265.40      252.18     15.59 o 
  10   3   4       50.78       48.76     10.34 o 
  11   3   4       97.43       77.75     23.10 o 
  12   3   4       47.39        4.72     19.02 o 
 -12   4   4       93.54       80.84     17.66 o 
 -11   4   4      102.80      121.03     18.47 o 
 -10   4   4       66.68       51.96     11.18 o 
  -9   4   4      253.91      258.53     13.00 o 
  -8   4   4     1078.67     1078.84     27.77 o 
  -7   4   4      148.04      167.98     10.04 o 
  -6   4   4     1552.57     1576.68     36.03 o 
  -5   4   4      222.92      209.25      6.27 o 
  -4   4   4      196.98      180.25      5.37 o 
  -3   4   4      555.16      531.08     11.66 o 
  -2   4   4     2914.46     3028.31     49.45 o 
  -1   4   4     4159.76     4215.66     68.33 o 
   0   4   4     1737.62     1487.35     25.53 o 
   1   4   4     4313.57     4339.34     76.11 o 
   2   4   4     2540.45     2636.38     48.38 o 
   3   4   4      546.27      545.91     13.08 o 
   4   4   4      205.87      191.42      9.38 o 
   5   4   4      238.22      218.43      9.22 o 
   6   4   4     1758.48     1836.95     37.85 o 
   7   4   4      153.81      169.47      9.79 o 
   8   4   4     1052.76     1082.54     27.17 o 
   9   4   4      218.10      233.98     15.83 o 
  10   4   4       61.24       43.44     12.33 o 
  11   4   4      108.97      111.86     17.13 o 
  12   4   4       88.13       98.59     27.57 o 
 -12   5   4       13.02       11.90     20.45 o 
 -11   5   4       66.25       47.37     15.37 o 
 -10   5   4       50.23       32.79     13.32 o 
  -9   5   4      240.08      239.93     15.52 o 
  -8   5   4      398.48      375.61     14.78 o 
  -7   5   4      970.48      982.60     25.51 o 
  -6   5   4      295.12      284.33     11.44 o 
  -5   5   4      826.93      782.61     16.85 o 
  -4   5   4      202.00      222.13      6.37 o 
  -3   5   4      400.51      414.61      8.87 o 
  -2   5   4     2348.13     2401.04     40.81 o 
  -1   5   4     3414.76     3535.89     57.54 o 
   0   5   4     2641.39     2405.71     44.45 o 
   1   5   4     3265.09     3289.71     59.84 o 
   2   5   4     2336.37     2362.91     43.55 o 
   3   5   4      384.17      385.50      9.44 o 
   4   5   4      259.42      281.31     11.31 o 
   5   5   4      840.82      830.79     20.89 o 
   6   5   4      335.02      324.36     12.42 o 
   7   5   4      991.78     1032.32     25.71 o 
   8   5   4      392.71      378.78     14.88 o 
   9   5   4      247.58      253.88     16.80 o 
  10   5   4       44.96       11.83     12.19 o 
  11   5   4       72.64       60.17     21.06 o 
  12   5   4       24.39       -3.64     13.51 o 
 -11   6   4       66.89       93.52     18.04 o 
 -10   6   4       25.27       13.97      9.42 o 
  -9   6   4      167.20      149.01     17.15 o 
  -8   6   4      532.33      537.86     21.57 o 
  -7   6   4       49.22       57.60      8.90 o 
  -6   6   4     1113.85     1097.26     54.74 o 
  -5   6   4      386.15      347.99     17.64 o 
  -4   6   4      302.59      282.81      8.85 o 
  -3   6   4      916.53      971.31     16.52 o 
  -2   6   4     2393.73     2541.39     43.24 o 
  -1   6   4      210.52      223.44     15.35 o 
   0   6   4     5112.56     5128.90     91.10 o 
   1   6   4      275.90      270.12      8.64 o 
   2   6   4     2272.82     2373.44     44.64 o 
   3   6   4     1018.15     1074.64     19.38 o 
   4   6   4      309.44      317.65     17.53 o 
   5   6   4      435.04      435.19     13.96 o 
   6   6   4     1188.20     1226.92     28.85 o 
   7   6   4       57.36       50.83      8.60 o 
   8   6   4      566.03      573.90     18.75 o 
   9   6   4      147.81      138.88     13.01 o 
  10   6   4       25.43       22.53     13.43 o 
  11   6   4       74.61       89.82     17.03 o 
  12   6   4       60.01       32.32     21.23 o 
 -11   7   4       25.08       20.15     14.33 o 
 -10   7   4       70.39       81.85     12.87 o 
  -9   7   4      155.12      167.49     14.91 o 
  -8   7   4      361.68      357.71     17.73 o 
  -7   7   4      731.68      756.36     25.59 o 
  -6   7   4      176.20      167.42     12.08 o 
  -5   7   4      768.45      757.84     23.99 o 
  -4   7   4      436.09      433.77     13.16 o 
  -3   7   4      595.20      627.71     14.80 o 
  -2   7   4      805.43      868.68     20.09 o 
  -1   7   4     3087.20     2984.28     55.77 o 
   0   7   4      594.89      713.52     16.97 o 
   1   7   4     3045.21     2968.54     55.21 o 
   2   7   4      831.80      882.43     19.57 o 
   3   7   4      620.47      665.76     18.83 o 
   4   7   4      487.38      464.93     14.50 o 
   5   7   4      825.29      817.09     21.38 o 
   6   7   4      175.97      179.15     10.60 o 
   7   7   4      817.90      818.52     23.05 o 
   8   7   4      384.33      396.56     18.56 o 
   9   7   4      166.55      216.72     18.82 o 
  10   7   4       64.69       71.24     22.63 o 
  11   7   4       27.59       39.73     19.55 o 
 -11   8   4        6.98        4.75     21.43 o 
 -10   8   4       84.79       84.60     12.74 o 
  -9   8   4      213.55      259.25     17.72 o 
  -8   8   4      449.17      458.92     20.77 o 
  -7   8   4      403.23      390.73     24.49 o 
  -6   8   4      278.05      297.81     15.29 o 
  -5   8   4      227.52      241.02     13.37 o 
  -4   8   4      135.49      125.09      8.11 o 
  -3   8   4      859.84      868.77     20.96 o 
  -2   8   4     2222.53     2231.21     43.92 o 
  -1   8   4      112.88      108.11      6.91 o 
   0   8   4     1079.45     1009.58     22.65 o 
   1   8   4      105.27       97.76      6.53 o 
   2   8   4     2275.24     2341.68     51.98 o 
   3   8   4      946.90      931.78     28.16 o 
   4   8   4      167.85      153.89      9.21 o 
   5   8   4      201.15      218.13     11.61 o 
   6   8   4      265.39      260.60     12.88 o 
   7   8   4      382.47      376.53     17.79 o 
   8   8   4      442.03      421.60     23.70 o 
   9   8   4      216.03      211.48     19.41 o 
  10   8   4       87.58       73.28     22.88 o 
  11   8   4       12.78       -3.18     18.49 o 
 -10   9   4       52.40       49.75     12.57 o 
  -9   9   4      130.98      133.50     14.20 o 
  -8   9   4      190.50      222.37     16.38 o 
  -7   9   4      352.75      387.07     18.48 o 
  -6   9   4      296.35      290.49     18.80 o 
  -5   9   4      384.87      321.49     19.37 o 
  -4   9   4      439.66      431.78     21.40 o 
  -3   9   4      552.09      536.54     16.90 o 
  -2   9   4      730.70      736.28     19.11 o 
  -1   9   4     1533.00     1560.59     32.95 o 
   0   9   4      270.29      250.01     10.18 o 
   1   9   4     1516.45     1528.40     37.18 o 
   2   9   4      683.08      704.78     21.11 o 
   3   9   4      537.94      544.95     35.63 o 
   4   9   4      419.72      420.93     16.46 o 
   5   9   4      312.19      291.17     17.51 o 
   6   9   4      251.59      242.60     18.03 o 
   7   9   4      318.55      306.45     20.54 o 
   8   9   4      177.15      199.04     18.76 o 
   9   9   4      128.06      113.91     17.12 o 
  10   9   4       37.01       45.88     13.89 o 
 -10  10   4       67.50       40.03     21.79 o 
  -9  10   4       10.23        3.72     13.09 o 
  -8  10   4      301.76      329.89     24.27 o 
  -7  10   4      215.54      194.91     18.49 o 
  -6  10   4      437.65      491.62     25.51 o 
  -5  10   4      483.24      445.54     23.55 o 
  -4  10   4        8.59       -6.60      8.33 o 
  -3  10   4      255.71      239.84     11.17 o 
  -2  10   4      630.42      639.05     18.05 o 
  -1  10   4      498.48      495.82     15.31 o 
   0  10   4      604.23      607.79     17.20 o 
   1  10   4      477.18      472.59     17.14 o 
   2  10   4      645.35      681.19     23.07 o 
   3  10   4      207.53      205.63     16.30 o 
   4  10   4        5.95       -5.38      5.38 o 
   5  10   4      481.29      471.15     16.32 o 
   6  10   4      430.37      462.64     24.79 o 
   7  10   4      199.94      208.12     20.99 o 
   8  10   4      292.15      299.14     21.34 o 
   9  10   4        8.85        5.62     12.44 o 
  10  10   4       73.37       68.13     20.87 o 
  -9  11   4        3.81      -14.89     14.89 o 
  -8  11   4       50.81       49.48     14.32 o 
  -7  11   4      365.91      403.21     24.99 o 
  -6  11   4      122.91      135.29     16.51 o 
  -5  11   4      295.17      319.46     20.97 o 
  -4  11   4      199.97      208.23     17.18 o 
  -3  11   4      185.62      190.90     16.69 o 
  -2  11   4       93.14      102.89      8.78 o 
  -1  11   4      320.00      337.24     13.04 o 
   0  11   4      846.64      838.07     25.25 o 
   1  11   4      288.99      281.01     16.60 o 
   2  11   4      118.91      135.96     14.78 o 
   3  11   4      214.32      222.19     17.94 o 
   4  11   4      213.20      226.21     13.93 o 
   5  11   4      309.19      365.38     22.67 o 
   6  11   4      131.57      124.68     16.11 o 
   7  11   4      348.54      399.57     24.59 o 
   8  11   4       60.40       69.97     14.71 o 
   9  11   4        7.36       -7.94     18.13 o 
  -8  12   4       62.56       74.31     22.46 o 
  -7  12   4      136.21      144.87     18.86 o 
  -6  12   4      368.13      357.42     25.05 o 
  -5  12   4       49.57       50.21     20.00 o 
  -4  12   4      172.74      170.58     17.20 o 
  -3  12   4       25.83       22.71      8.50 o 
  -2  12   4      125.13      148.79     16.14 o 
  -1  12   4      286.27      276.42     14.40 o 
   0  12   4      241.96      243.00     14.01 o 
   1  12   4      326.52      314.70     15.36 o 
   2  12   4      135.42      159.23     16.32 o 
   3  12   4       48.71       49.30     13.06 o 
   4  12   4      157.71      142.02     16.91 o 
   5  12   4       62.42       83.53     14.28 o 
   6  12   4      349.50      336.69     26.88 o 
   7  12   4      139.25      139.75     18.35 o 
   8  12   4       50.59       48.61     19.89 o 
  -7  13   4      110.40      144.93     27.69 o 
  -6  13   4       71.26       66.43     16.42 o 
  -5  13   4       83.62       94.50     15.77 o 
  -4  13   4       53.93       64.23     13.93 o 
  -3  13   4      190.15      202.82     19.01 o 
  -2  13   4       40.56       30.71     11.70 o 
  -1  13   4      109.84      109.31     15.34 o 
   0  13   4       22.88       16.32      8.64 o 
   1  13   4       96.49       91.15     14.17 o 
   2  13   4       62.02       68.51     20.11 o 
   3  13   4      193.93      241.06     20.49 o 
   4  13   4       51.90       62.79     27.69 o 
   5  13   4       96.64       90.82     24.60 o 
   6  13   4       84.59       76.28     15.61 o 
  -6  14   4      124.83      114.82     27.21 o 
  -5  14   4       26.55       17.55     13.54 o 
  -4  14   4       46.94       40.62     13.19 o 
  -3  14   4       30.69       42.52     18.16 o 
  -2  14   4        5.68      -15.56     15.56 o 
  -1  14   4      134.58      148.57     18.16 o 
   0  14   4       34.98       37.03     10.26 o 
   1  14   4      119.99      124.08     16.59 o 
   2  14   4        6.86        5.37     11.15 o 
   3  14   4       43.79       52.65     25.53 o 
   4  14   4       34.22       21.46     13.02 o 
   5  14   4       34.83       41.56     15.04 o 
  -3  15   4       32.34       44.95     19.53 o 
  -2  15   4      178.19      206.39     28.05 o 
  -1  15   4       41.09       13.16     17.04 o 
   0  15   4        3.30        3.46     11.05 o 
   1  15   4       37.33       25.41     12.12 o 
   2  15   4      179.30      197.15     23.03 o 
   3  15   4       22.77       25.45     14.30 o 
   1   0   5       24.55       18.59      3.38 o 
   2   0   5     5512.96     5242.89    107.23 o 
   3   0   5      358.63      343.39      9.12 o 
   4   0   5      204.27      136.41      5.88 o 
   5   0   5      825.80     1052.81     22.95 o 
   6   0   5       21.56       19.56      3.92 o 
   7   0   5      155.43      143.22      9.33 o 
   8   0   5      574.52      506.85     20.82 o 
   9   0   5     1178.32     1158.51     36.60 o 
  10   0   5      308.99      323.53     18.71 o 
  11   0   5      166.60      184.96     16.61 o 
  12   0   5       68.47       50.38     16.36 o 
 -12   1   5       55.25       38.86     15.43 o 
 -11   1   5      233.99      244.03     18.80 o 
 -10   1   5      217.79      210.02     16.62 o 
  -9   1   5      403.07      375.14     18.75 o 
  -8   1   5       30.93       25.09      8.40 o 
  -7   1   5      133.98      126.17      8.58 o 
  -6   1   5      447.15      441.83     13.59 o 
  -5   1   5     1000.12     1018.12     21.47 o 
  -4   1   5     6302.71     6609.86    116.20 o 
  -3   1   5     1528.84     1499.90     29.13 o 
  -2   1   5      223.28      256.98     16.12 o 
  -1   1   5     8076.37     8246.59    299.36 o 
   0   1   5      744.34      907.82     26.24 o 
   1   1   5     8536.71     8643.50    116.82 o 
   2   1   5      389.74      430.93     17.42 o 
   3   1   5     1517.14     1496.17     33.92 o 
   4   1   5     5683.70     5930.17    112.69 o 
   5   1   5      943.11      964.97     22.03 o 
   6   1   5      406.08      397.71     12.47 o 
   7   1   5      118.59      102.61      9.67 o 
   8   1   5        9.49        2.28      6.19 o 
   9   1   5      380.82      372.14     15.71 o 
  10   1   5      207.13      200.75     19.58 o 
  11   1   5      257.44      298.24     23.94 o 
  12   1   5       68.13       86.42     16.59 o 
 -12   2   5       81.10       65.78     13.75 o 
 -11   2   5       53.71       38.59     11.58 o 
 -10   2   5      496.93      490.66     22.76 o 
  -9   2   5      247.43      251.28     15.87 o 
  -8   2   5      435.08      383.33     14.48 o 
  -7   2   5      109.76      109.63      8.43 o 
  -6   2   5      120.59      118.58      6.66 o 
  -5   2   5     1528.13     1592.47     25.02 o 
  -4   2   5     2167.15     2185.94     39.78 o 
  -3   2   5     4349.69     4288.99     80.44 o 
  -2   2   5     4112.12     4284.62     87.10 o 
  -1   2   5     7290.54     7407.69    145.39 o 
   0   2   5      332.64      406.10     11.55 o 
   1   2   5     7459.86     7402.90    124.38 o 
   2   2   5     3609.35     3709.40     80.70 o 
   3   2   5     4498.95     4553.78     92.84 o 
   4   2   5     1802.73     1869.59     38.95 o 
   5   2   5     1330.94     1361.04     30.96 o 
   6   2   5      164.96      173.69      8.45 o 
   7   2   5      129.20      126.44      8.40 o 
   8   2   5      418.58      408.39     17.86 o 
   9   2   5      168.17      183.45     13.72 o 
  10   2   5      434.50      416.87     38.60 o 
  11   2   5       59.11       49.10     14.14 o 
  12   2   5      101.87       97.50     27.55 o 
 -12   3   5       16.41        4.01     10.73 o 
 -11   3   5      194.85      192.39     17.02 o 
 -10   3   5      141.43      144.19     14.74 o 
  -9   3   5      262.76      251.78     13.12 o 
  -8   3   5      133.74      141.81      9.96 o 
  -7   3   5       27.94       28.75      6.37 o 
  -6   3   5      700.30      787.09     20.27 o 
  -5   3   5      931.46      857.97     17.81 o 
  -4   3   5     2302.63     2398.53     44.04 o 
  -3   3   5     3719.03     3750.31     67.53 o 
  -2   3   5     2815.51     2778.11     51.80 o 
  -1   3   5     5115.76     5355.72     85.39 o 
   0   3   5     1708.38     1646.67     30.80 o 
   1   3   5     4729.37     4946.09    102.31 o 
   2   3   5     2969.95     2924.81     51.17 o 
   3   3   5     3511.46     3573.82     77.17 o 
   4   3   5     2122.57     2196.49     50.54 o 
   5   3   5      950.07      866.43     20.71 o 
   6   3   5      630.07      717.18     19.12 o 
   7   3   5       24.17       30.90      6.30 o 
   8   3   5      154.84      183.56     13.39 o 
   9   3   5      257.77      234.12     15.42 o 
  10   3   5      124.72      141.02     13.69 o 
  11   3   5      212.84      265.97     23.26 o 
  12   3   5       21.93       19.42     21.99 o 
 -12   4   5       69.25       51.18     15.81 o 
 -11   4   5      137.46      151.45     19.16 o 
 -10   4   5      165.64      152.59     14.85 o 
  -9   4   5       96.76      113.24     14.54 o 
  -8   4   5      131.50      120.08      9.81 o 
  -7   4   5      801.77      824.56     22.11 o 
  -6   4   5      403.61      385.37     10.98 o 
  -5   4   5      402.49      372.78     10.27 o 
  -4   4   5     2847.68     2767.58     53.29 o 
  -3   4   5     6056.73     5903.97    106.77 o 
  -2   4   5     2884.20     2882.09     51.79 o 
  -1   4   5     1573.32     1631.90     28.13 o 
   0   4   5      875.28      844.61     15.82 o 
   1   4   5     1498.61     1560.64     29.84 o 
   2   4   5     2507.11     2505.07     53.19 o 
   3   4   5     6231.33     6216.76    105.76 o 
   4   4   5     3090.95     3102.83     66.06 o 
   5   4   5      450.70      415.68     12.98 o 
   6   4   5      409.26      409.51     13.81 o 
   7   4   5      793.82      804.14     21.73 o 
   8   4   5      133.58      131.81      9.53 o 
   9   4   5       99.14      102.05     12.21 o 
  10   4   5      181.55      171.84     17.12 o 
  11   4   5      137.62      130.33     18.27 o 
  12   4   5       78.08       40.15     21.37 o 
 -11   5   5      125.36      170.33     21.51 o 
 -10   5   5      201.46      228.01     21.69 o 
  -9   5   5      372.85      373.78     18.23 o 
  -8   5   5      500.55      473.05     19.84 o 
  -7   5   5      139.72      121.61      9.16 o 
  -6   5   5      206.62      194.61     10.12 o 
  -5   5   5     1918.37     1883.09     34.24 o 
  -4   5   5     1711.17     1685.80     34.28 o 
  -3   5   5     3519.56     3443.70     64.62 o 
  -2   5   5     7743.31     8162.62    130.70 o 
  -1   5   5     3091.04     3364.94     54.75 o 
   0   5   5      355.49      329.75      9.67 o 
   1   5   5     2775.49     2992.08     55.58 o 
   2   5   5     7850.01     8286.94    143.04 o 
   3   5   5     3740.18     3677.95     64.76 o 
   4   5   5     1786.50     1820.05     42.61 o 
   5   5   5     1898.60     1871.17     39.83 o 
   6   5   5      239.31      228.47     10.88 o 
   7   5   5      117.89      116.60      9.05 o 
   8   5   5      572.20      557.59     17.98 o 
   9   5   5      416.70      413.10     19.74 o 
  10   5   5      180.86      187.39     19.29 o 
  11   5   5      130.48      139.66     18.89 o 
  12   5   5       17.69       -2.23     18.77 o 
 -11   6   5      267.98      297.73     28.12 o 
 -10   6   5      288.65      299.74     17.69 o 
  -9   6   5      388.98      381.74     19.62 o 
  -8   6   5      215.51      232.11     14.47 o 
  -7   6   5      367.98      357.67     16.46 o 
  -6   6   5      302.62      320.34     14.77 o 
  -5   6   5      370.83      344.45     11.67 o 
  -4   6   5     2240.88     2218.16     43.90 o 
  -3   6   5     1096.31     1113.23     24.51 o 
  -2   6   5     2292.74     2343.47     40.34 o 
  -1   6   5      245.92      250.58      9.01 o 
   0   6   5      487.38      532.39     13.56 o 
   1   6   5      171.53      182.84     10.91 o 
   2   6   5     2102.07     2107.25     40.21 o 
   3   6   5     1171.69     1165.60     21.76 o 
   4   6   5     2231.55     2239.36     42.91 o 
   5   6   5      431.94      383.14     13.34 o 
   6   6   5      285.82      303.67     12.85 o 
   7   6   5      355.22      337.90     14.07 o 
   8   6   5      192.24      207.36     12.40 o 
   9   6   5      412.70      405.27     19.10 o 
  10   6   5      289.77      280.17     23.35 o 
  11   6   5      263.74      287.14     26.52 o 
  12   6   5       26.79       32.44     15.60 o 
 -11   7   5       22.18       23.61     14.85 o 
 -10   7   5      234.40      263.86     18.00 o 
  -9   7   5      630.42      641.32     25.30 o 
  -8   7   5      193.06      220.82     14.92 o 
  -7   7   5       34.00       32.40      8.82 o 
  -6   7   5      506.29      498.07     22.37 o 
  -5   7   5      299.54      280.48     13.92 o 
  -4   7   5      415.88      418.26     12.83 o 
  -3   7   5     4188.12     4206.83     78.13 o 
  -2   7   5     1902.55     1926.50     34.53 o 
  -1   7   5      503.43      477.34     20.70 o 
   0   7   5      625.28      554.78     14.38 o 
   1   7   5      609.29      591.37     14.83 o 
   2   7   5     1929.72     1918.49     43.57 o 
   3   7   5     4338.95     4274.03     88.75 o 
   4   7   5      326.55      325.48     12.13 o 
   5   7   5      304.90      283.80     13.90 o 
   6   7   5      549.18      544.56     18.51 o 
   7   7   5       31.76       43.48      7.95 o 
   8   7   5      177.81      177.18     12.45 o 
   9   7   5      629.90      674.05     25.61 o 
  10   7   5      225.40      236.13     21.91 o 
  11   7   5       27.15       37.94     21.03 o 
 -11   8   5      121.91      101.63     29.19 o 
 -10   8   5      128.65      113.23     14.44 o 
  -9   8   5      176.13      162.95     14.96 o 
  -8   8   5      293.95      291.81     17.08 o 
  -7   8   5        2.24       -1.14      9.36 o 
  -6   8   5       79.14       79.88     10.60 o 
  -5   8   5      431.18      421.83     17.37 o 
  -4   8   5     1649.52     1668.37     39.00 o 
  -3   8   5     1777.61     1830.25     37.63 o 
  -2   8   5     1734.58     1690.66     34.96 o 
  -1   8   5      270.04      263.35     10.02 o 
   0   8   5      175.96      176.59      8.13 o 
   1   8   5      279.37      267.65      9.89 o 
   2   8   5     1699.37     1688.38     39.77 o 
   3   8   5     1641.92     1603.63     42.76 o 
   4   8   5     1490.99     1470.50     32.15 o 
   5   8   5      384.32      408.07     17.53 o 
   6   8   5       59.36       60.50     10.35 o 
   7   8   5        3.78        4.52      6.95 o 
   8   8   5      306.62      295.92     16.85 o 
   9   8   5      169.39      177.50     18.01 o 
  10   8   5      121.93      123.70     26.68 o 
  11   8   5      126.38      133.93     27.74 o 
 -10   9   5      151.93      141.95     15.48 o 
  -9   9   5      193.99      209.09     16.90 o 
  -8   9   5      192.21      193.64     19.08 o 
  -7   9   5       13.38       14.45     10.38 o 
  -6   9   5      124.35      117.89     14.03 o 
  -5   9   5      259.58      275.10     25.00 o 
  -4   9   5      349.58      330.25     26.83 o 
  -3   9   5     2000.12     2089.92     42.82 o 
  -2   9   5      741.03      747.86     19.38 o 
  -1   9   5      125.28      117.86     13.45 o 
   0   9   5      268.55      279.71     10.78 o 
   1   9   5      167.19      160.18     10.56 o 
   2   9   5      748.32      756.98     22.23 o 
   3   9   5     2047.38     2193.39     64.69 o 
   4   9   5      260.90      249.78     11.60 o 
   5   9   5      294.22      294.82     21.28 o 
   6   9   5       89.06       76.09     10.79 o 
   7   9   5       15.58        2.59      9.54 o 
   8   9   5      169.67      205.40     18.92 o 
   9   9   5      181.26      195.40     19.21 o 
  10   9   5      158.15      171.46     19.51 o 
 -10  10   5       68.44       78.16     23.55 o 
  -9  10   5       57.55       37.02     14.04 o 
  -8  10   5       29.34       23.18     12.69 o 
  -7  10   5       54.92       62.05     14.48 o 
  -6  10   5      112.12      119.74     15.38 o 
  -5  10   5      117.73      116.81     14.48 o 
  -4  10   5      471.85      490.69     23.64 o 
  -3  10   5      238.47      238.81     11.32 o 
  -2  10   5      407.82      420.06     14.46 o 
  -1  10   5      217.78      223.91     10.39 o 
   0  10   5        3.28        2.18      5.78 o 
   1  10   5      201.33      217.90     11.95 o 
   2  10   5      509.48      518.70     18.50 o 
   3  10   5      201.83      202.91     16.33 o 
   4  10   5      424.52      400.62     14.72 o 
   5  10   5       86.13       87.84      9.19 o 
   6  10   5      117.14      117.04     15.07 o 
   7  10   5       37.70       45.01     13.04 o 
   8  10   5       29.83       17.11     11.84 o 
   9  10   5       73.53       74.60     15.32 o 
  10  10   5       69.74       79.00     22.57 o 
  -8  11   5       14.62       15.31     13.33 o 
  -7  11   5       42.34       48.50     18.16 o 
  -6  11   5        9.58       10.82     10.94 o 
  -5  11   5      102.36      123.52     15.81 o 
  -4  11   5      367.78      345.99     21.18 o 
  -3  11   5      145.22      160.23     12.57 o 
  -2  11   5      353.74      355.95     13.68 o 
  -1  11   5        4.38       -1.15      6.57 o 
   0  11   5      179.34      202.70     12.92 o 
   1  11   5        1.21        0.02      6.85 o 
   2  11   5      335.04      321.38     24.33 o 
   3  11   5      146.34      150.54     15.63 o 
   4  11   5      400.80      382.13     14.96 o 
   5  11   5      119.64      133.26     16.57 o 
   6  11   5        4.35       -4.59     10.26 o 
   7  11   5       29.55       10.06     11.67 o 
   8  11   5       25.45       16.59     22.04 o 
   9  11   5       53.89       65.37     21.82 o 
  -7  12   5       40.77       28.40     14.30 o 
  -6  12   5       99.51       98.94     16.86 o 
  -5  12   5       26.39       21.81     12.29 o 
  -4  12   5       84.15       84.39     14.33 o 
  -3  12   5      105.04      109.98     11.65 o 
  -2  12   5      130.52      135.58     14.72 o 
  -1  12   5      115.46      121.77     19.26 o 
   0  12   5      383.54      395.57     17.63 o 
   1  12   5      108.26      104.99     10.88 o 
   2  12   5       94.76      105.57     14.53 o 
   3  12   5      124.11      133.86     16.07 o 
   4  12   5       95.92       92.96     14.68 o 
   5  12   5       40.84       27.10     12.65 o 
   6  12   5       81.84       55.14     14.39 o 
   7  12   5       51.74       68.32     15.37 o 
  -7  13   5       18.15        7.77     19.92 o 
  -6  13   5       16.16       23.99     13.32 o 
  -5  13   5       53.26       48.98     28.69 o 
  -4  13   5       65.80       50.94     16.31 o 
  -3  13   5       46.77       44.50     18.49 o 
  -2  13   5       28.13       35.78     11.16 o 
  -1  13   5      150.37      148.51     14.57 o 
   0  13   5       92.54       92.86     11.34 o 
   1  13   5      158.33      156.10     18.37 o 
   2  13   5       31.28       14.38     11.06 o 
   3  13   5       57.16       51.08     13.86 o 
   4  13   5       67.57       69.24     14.69 o 
   5  13   5       66.55       42.31     14.26 o 
   6  13   5       10.90       12.39     13.50 o 
  -6  14   5       29.70       29.98     20.11 o 
  -5  14   5       22.12       25.00     13.61 o 
  -4  14   5       73.78       68.36     21.48 o 
  -3  14   5       91.30      109.26     21.98 o 
  -2  14   5      134.45      146.08     24.64 o 
  -1  14   5       93.58       72.25     13.82 o 
   0  14   5       35.50       15.69      9.45 o 
   1  14   5       96.17      103.72     15.98 o 
   2  14   5      137.91      110.13     16.81 o 
   3  14   5       98.73      119.91     17.78 o 
   4  14   5       89.02       72.78     16.60 o 
   5  14   5       21.15       18.88     19.00 o 
  -3  15   5       55.30       44.08     20.31 o 
  -2  15   5       90.28      116.55     23.89 o 
  -1  15   5       63.86       41.43     18.52 o 
   0  15   5       21.33       18.01     12.89 o 
   1  15   5       70.44       68.90     15.16 o 
   2  15   5       86.37       67.90     31.26 o 
   3  15   5       55.57       57.72     22.04 o 
   0   0   6     3057.57     3041.22     71.96 o 
   1   0   6       39.23       51.68      5.31 o 
   2   0   6     2047.19     2101.17     45.16 o 
   3   0   6        1.89       10.14      2.82 o 
   4   0   6      705.09      807.97     18.17 o 
   5   0   6      522.92      510.39     13.47 o 
   6   0   6     1193.48     1302.79     28.18 o 
   7   0   6     2490.18     2601.89     63.21 o 
   8   0   6       55.41       54.63     12.39 o 
   9   0   6       53.24       38.70     12.43 o 
  10   0   6       29.15       19.54     12.54 o 
  11   0   6      263.63      299.90     24.72 o 
  12   0   6       50.85       29.69     15.52 o 
 -12   1   6      160.38      178.83     21.11 o 
 -11   1   6       14.47        6.82     12.76 o 
 -10   1   6        2.59        5.34     11.92 o 
  -9   1   6      123.05      127.77     15.83 o 
  -8   1   6      153.86      140.90     15.65 o 
  -7   1   6      663.38      656.80     28.59 o 
  -6   1   6     2125.82     2163.65     53.27 o 
  -5   1   6     1312.30     1324.72     27.97 o 
  -4   1   6      803.93      815.88     18.18 o 
  -3   1   6     1138.34     1190.45     23.98 o 
  -2   1   6     2354.08     2355.48     74.59 o 
  -1   1   6     1667.86     1695.10     66.98 o 
   0   1   6      884.09      823.73     34.63 o 
   1   1   6     1401.82     1416.77     20.86 o 
   2   1   6     2468.27     2522.41     53.75 o 
   3   1   6     1072.90     1137.97     27.24 o 
   4   1   6      788.98      833.78     21.13 o 
   5   1   6     1355.86     1369.24     30.90 o 
   6   1   6     2213.23     2272.79     45.37 o 
   7   1   6      609.48      609.66     21.33 o 
   8   1   6      207.27      182.58     12.84 o 
   9   1   6      149.84      133.46     16.47 o 
  10   1   6        3.13        0.03     11.55 o 
  11   1   6        7.72       18.10     12.66 o 
  12   1   6      158.01      154.05     20.41 o 
 -12   2   6       75.31       79.05     18.87 o 
 -11   2   6      109.59       91.80     17.02 o 
 -10   2   6      116.71       93.19     15.67 o 
  -9   2   6      196.10      207.62     18.30 o 
  -8   2   6      660.28      600.45     22.80 o 
  -7   2   6     2068.22     2117.78     67.92 o 
  -6   2   6     1252.56     1257.85     32.44 o 
  -5   2   6      593.51      550.70     11.51 o 
  -4   2   6      454.80      459.12     10.07 o 
  -3   2   6     1704.91     1818.91     36.10 o 
  -2   2   6      701.49      677.02     31.81 o 
  -1   2   6     5313.13     5228.35    129.34 o 
   0   2   6     2836.24     2835.69     59.82 o 
   1   2   6     4917.68     4780.43     74.13 o 
   2   2   6      597.56      580.80     14.52 o 
   3   2   6     1720.00     1902.66     41.99 o 
   4   2   6      413.62      440.04     14.07 o 
   5   2   6      530.69      467.91     14.01 o 
   6   2   6     1164.64     1153.11     26.85 o 
   7   2   6     2303.56     2393.70     48.91 o 
   8   2   6      550.81      500.64     20.74 o 
   9   2   6      200.22      219.20     14.87 o 
  10   2   6      112.97       89.74     15.21 o 
  11   2   6      107.92       78.39     15.76 o 
  12   2   6       65.92       71.07     17.89 o 
 -12   3   6       76.75       72.17     24.40 o 
 -11   3   6       84.14       68.73     18.62 o 
 -10   3   6       23.10       16.30      9.89 o 
  -9   3   6      134.56      128.14     11.93 o 
  -8   3   6       30.80       17.65      6.52 o 
  -7   3   6      919.11      878.53     22.53 o 
  -6   3   6     1595.70     1516.05     39.07 o 
  -5   3   6      901.22      945.51     24.75 o 
  -4   3   6      811.28      778.66     17.51 o 
  -3   3   6      536.72      555.04     13.54 o 
  -2   3   6      932.97      918.75     18.89 o 
  -1   3   6     3131.82     3114.04     56.32 o 
   0   3   6     9706.48     9593.79    246.13 o 
   1   3   6     3301.09     3203.52     67.28 o 
   2   3   6      777.18      759.18     17.09 o 
   3   3   6      479.06      502.53     15.40 o 
   4   3   6      835.62      799.72     21.61 o 
   5   3   6      715.96      733.76     19.36 o 
   6   3   6     1545.39     1562.72     33.95 o 
   7   3   6      767.13      743.25     20.89 o 
   8   3   6       78.88       75.23     10.21 o 
   9   3   6      135.17      112.93     12.06 o 
  10   3   6       19.70        6.33     12.29 o 
  11   3   6       81.62      100.62     17.25 o 
  12   3   6       72.46       59.64     25.48 o 
 -12   4   6       66.88       68.78     17.35 o 
 -11   4   6       13.13        9.71     13.97 o 
 -10   4   6        3.13      -10.56     11.50 o 
  -9   4   6      157.24      152.72     11.31 o 
  -8   4   6      308.97      319.82     13.65 o 
  -7   4   6     1172.20     1173.24     33.89 o 
  -6   4   6      728.74      747.58     19.08 o 
  -5   4   6      967.34      902.54     23.41 o 
  -4   4   6      484.59      481.63     13.22 o 
  -3   4   6      840.36      936.93     20.41 o 
  -2   4   6     1425.03     1344.93     27.76 o 
  -1   4   6     1797.56     1808.93     31.47 o 
   0   4   6    12565.33    12767.07    219.43 o 
   1   4   6     1854.68     1897.15     35.45 o 
   2   4   6     1549.93     1491.69     28.34 o 
   3   4   6      795.21      888.04     19.84 o 
   4   4   6      466.08      467.17     15.56 o 
   5   4   6      921.57      822.78     21.14 o 
   6   4   6      841.87      861.70     22.07 o 
   7   4   6     1310.08     1330.51     30.65 o 
   8   4   6      261.89      268.60     12.77 o 
   9   4   6      137.39      129.66     13.42 o 
  10   4   6        2.15       -6.27      9.03 o 
  11   4   6        9.79       12.57     20.34 o 
  12   4   6       61.47       51.96     24.75 o 
 -11   5   6       27.29        8.79     14.51 o 
 -10   5   6       45.48       50.71     14.64 o 
  -9   5   6      178.16      191.53     17.81 o 
  -8   5   6      418.17      396.70     18.23 o 
  -7   5   6      101.72      106.53     10.18 o 
  -6   5   6     1307.20     1290.78     34.58 o 
  -5   5   6      446.27      423.00     12.97 o 
  -4   5   6      577.99      617.26     16.13 o 
  -3   5   6      600.60      584.11     15.26 o 
  -2   5   6      191.51      215.50      7.30 o 
  -1   5   6    10637.16    10662.72    168.66 o 
   0   5   6     5833.56     5901.98     94.85 o 
   1   5   6    10487.45    10480.74    181.59 o 
   2   5   6      120.56      132.28      7.00 o 
   3   5   6      664.91      684.32     16.20 o 
   4   5   6      651.87      717.95     21.24 o 
   5   5   6      475.21      450.45     16.48 o 
   6   5   6     1256.44     1290.20     30.56 o 
   7   5   6      101.73      112.00      9.31 o 
   8   5   6      429.57      418.31     15.92 o 
   9   5   6      208.26      226.62     16.24 o 
  10   5   6       55.07       47.47     11.77 o 
  11   5   6       25.68        2.24     12.59 o 
  12   5   6       40.13       23.55     23.49 o 
 -11   6   6       28.33       19.44     14.50 o 
 -10   6   6       17.70       10.29      9.28 o 
  -9   6   6       97.70       85.60     11.82 o 
  -8   6   6      316.48      301.67     16.38 o 
  -7   6   6      271.88      248.50     14.24 o 
  -6   6   6      708.01      680.20     23.32 o 
  -5   6   6      226.45      224.69      9.86 o 
  -4   6   6      813.98      796.86     19.70 o 
  -3   6   6     2498.65     2466.01     47.59 o 
  -2   6   6     1830.27     1879.22     33.89 o 
  -1   6   6     1638.51     1509.18     27.66 o 
   0   6   6     1281.52     1354.44     27.66 o 
   1   6   6     1759.35     1648.52     32.21 o 
   2   6   6     2014.79     2055.57     44.86 o 
   3   6   6     2534.78     2485.10     47.74 o 
   4   6   6      834.76      840.10     20.13 o 
   5   6   6      292.99      273.37     13.29 o 
   6   6   6      833.48      794.54     21.55 o 
   7   6   6      348.83      354.06     14.43 o 
   8   6   6      337.41      325.50     14.45 o 
   9   6   6      104.92      105.46     13.13 o 
  10   6   6       19.64       17.05     15.02 o 
  11   6   6       24.12       21.31     13.63 o 
 -11   7   6       12.23      -11.73     18.05 o 
 -10   7   6       57.22       71.50     15.87 o 
  -9   7   6      254.61      253.49     17.25 o 
  -8   7   6      606.20      627.71     32.71 o 
  -7   7   6      316.66      292.20     16.64 o 
  -6   7   6      366.17      391.47     17.01 o 
  -5   7   6      451.82      455.39     17.58 o 
  -4   7   6       96.75       97.76      7.45 o 
  -3   7   6       18.68       19.47      5.97 o 
  -2   7   6      399.67      412.60     12.81 o 
  -1   7   6      247.82      248.36      9.74 o 
   0   7   6     1894.71     1853.29     36.82 o 
   1   7   6      283.49      271.40     12.99 o 
   2   7   6      411.26      453.84     15.06 o 
   3   7   6       35.66       34.74      4.65 o 
   4   7   6      115.35      100.01      9.83 o 
   5   7   6      434.52      434.05     17.49 o 
   6   7   6      338.33      350.92     14.28 o 
   7   7   6      367.84      364.27     15.05 o 
   8   7   6      592.06      622.95     20.98 o 
   9   7   6      255.33      264.83     17.09 o 
  10   7   6       61.59       84.12     20.03 o 
  11   7   6        8.88       11.90     19.92 o 
 -11   8   6        1.89       -3.71     21.01 o 
 -10   8   6       37.48       31.91     11.29 o 
  -9   8   6       78.77       85.12     12.24 o 
  -8   8   6      443.78      453.35     20.73 o 
  -7   8   6      484.59      503.67     20.57 o 
  -6   8   6      157.05      189.34     13.17 o 
  -5   8   6      391.26      388.65     20.74 o 
  -4   8   6      256.78      256.16     12.50 o 
  -3   8   6      255.62      268.61     11.19 o 
  -2   8   6      434.08      410.06     13.15 o 
  -1   8   6     1487.87     1522.54     32.02 o 
   0   8   6       69.01       70.63      7.09 o 
   1   8   6     1471.11     1502.01     36.20 o 
   2   8   6      474.17      453.73     15.92 o 
   3   8   6      280.97      298.89     17.53 o 
   4   8   6      280.09      273.11     11.98 o 
   5   8   6      416.61      388.31     17.58 o 
   6   8   6      120.25      122.83     10.26 o 
   7   8   6      468.71      461.95     17.58 o 
   8   8   6      447.30      428.96     20.22 o 
   9   8   6       88.67      118.77     16.35 o 
  10   8   6       30.53       21.29     17.46 o 
 -10   9   6       18.52        1.54     15.62 o 
  -9   9   6      143.41      165.95     18.30 o 
  -8   9   6      217.14      218.24     20.50 o 
  -7   9   6      193.82      222.08     19.26 o 
  -6   9   6      824.10      876.95     34.47 o 
  -5   9   6      787.94      785.89     45.85 o 
  -4   9   6       60.15       65.06     10.79 o 
  -3   9   6       18.77       12.08      6.95 o 
  -2   9   6      328.36      343.21     12.38 o 
  -1   9   6      233.60      216.54      9.89 o 
   0   9   6     1191.30     1201.55     32.71 o 
   1   9   6      207.18      187.39     11.16 o 
   2   9   6      271.81      290.14     13.33 o 
   3   9   6       38.10       55.72     10.78 o 
   4   9   6       35.78       27.82      6.92 o 
   5   9   6      725.29      774.97     32.65 o 
   6   9   6      790.83      745.21     25.95 o 
   7   9   6      181.61      200.01     20.52 o 
   8   9   6      195.43      215.17     19.82 o 
   9   9   6      133.44      138.69     35.47 o 
  10   9   6       13.88      -10.42     19.47 o 
  -9  10   6        8.75        6.07     11.96 o 
  -8  10   6      178.22      221.42     20.66 o 
  -7  10   6      207.95      227.50     20.25 o 
  -6  10   6      106.21      110.00     14.92 o 
  -5  10   6      902.08      896.94     35.28 o 
  -4  10   6      206.30      231.77     17.33 o 
  -3  10   6      118.38      103.21      8.49 o 
  -2  10   6       73.86       71.40      7.36 o 
  -1  10   6      509.83      495.09     15.59 o 
   0  10   6      515.92      483.39     17.82 o 
   1  10   6      516.60      501.05     17.94 o 
   2  10   6       89.80       90.02     11.99 o 
   3  10   6       87.37       78.71     12.30 o 
   4  10   6      242.43      250.42     12.25 o 
   5  10   6      916.35      892.47     24.13 o 
   6  10   6      109.03       93.06     12.16 o 
   7  10   6      188.69      222.99     19.91 o 
   8  10   6      193.04      207.27     20.24 o 
   9  10   6       10.72       -6.75     12.24 o 
  -8  11   6      128.37      129.90     17.44 o 
  -7  11   6      187.42      204.70     19.59 o 
  -6  11   6      397.40      395.64     24.30 o 
  -5  11   6      304.66      334.96     33.06 o 
  -4  11   6       24.18       27.40     15.85 o 
  -3  11   6       71.83       72.77      9.48 o 
  -2  11   6      292.61      253.68     12.09 o 
  -1  11   6      480.15      469.82     18.29 o 
   0  11   6      626.59      635.15     21.63 o 
   1  11   6      478.63      495.00     18.66 o 
   2  11   6      343.10      338.76     20.17 o 
   3  11   6      102.00      109.25     18.83 o 
   4  11   6       40.15       48.38      8.33 o 
   5  11   6      317.68      324.62     14.68 o 
   6  11   6      392.90      389.07     23.92 o 
   7  11   6      216.18      211.95     20.37 o 
   8  11   6      118.59      105.92     17.70 o 
   9  11   6        6.18        5.89     18.13 o 
  -7  12   6       99.74       96.23     16.58 o 
  -6  12   6       36.25       12.52     12.02 o 
  -5  12   6      212.72      263.13     20.81 o 
  -4  12   6       68.26       73.53     14.17 o 
  -3  12   6       39.28       30.27      9.74 o 
  -2  12   6      265.78      278.23     15.10 o 
  -1  12   6      307.55      299.59     19.33 o 
   0  12   6      324.99      302.54     16.07 o 
   1  12   6      320.26      320.56     15.90 o 
   2  12   6      272.83      272.40     20.23 o 
   3  12   6       34.20       39.01     12.85 o 
   4  12   6       67.87       69.91      9.41 o 
   5  12   6      219.26      195.26     19.37 o 
   6  12   6       32.16       25.50     14.24 o 
   7  12   6       92.83       96.07     16.60 o 
  -7  13   6       34.56       42.77     22.15 o 
  -6  13   6      171.56      165.84     29.88 o 
  -5  13   6        6.85       -1.72     11.91 o 
  -4  13   6       62.74       70.66     13.97 o 
  -3  13   6      142.60      158.54     20.24 o 
  -2  13   6       42.32       50.99     18.90 o 
  -1  13   6       69.94       73.82     10.48 o 
   0  13   6       12.94       -0.60      8.46 o 
   1  13   6       67.68       70.91     13.48 o 
   2  13   6       49.42       48.58     12.87 o 
   3  13   6      126.51      132.16     17.37 o 
   4  13   6       73.92       73.05     14.85 o 
   5  13   6       10.24        3.66     12.11 o 
   6  13   6      160.67      153.02     24.75 o 
  -4  14   6       14.20       14.41     17.88 o 
  -3  14   6       49.18       23.10     18.44 o 
  -2  14   6       97.17       83.69     18.48 o 
  -1  14   6       84.55       83.96     12.03 o 
   0  14   6       24.23       19.85     11.86 o 
   1  14   6       73.78       69.49     14.47 o 
   2  14   6       73.67       94.95     16.23 o 
   3  14   6       49.07       61.93     14.94 o 
   4  14   6        6.99       -1.13     15.85 o 
  -3  15   6       12.42        7.38     15.64 o 
  -2  15   6      154.22      176.05     26.29 o 
  -1  15   6       59.94       63.82     17.14 o 
   0  15   6        1.22        4.41     11.64 o 
   1  15   6       56.15       57.42     15.57 o 
   2  15   6      154.34      163.37     19.36 o 
   3  15   6        5.45      -13.58     16.23 o 
   1   0   7       20.20       33.37      4.89 o 
   2   0   7        8.10        1.65      2.69 o 
   3   0   7       35.59       14.83      3.34 o 
   4   0   7     1336.27     1392.82     29.02 o 
   5   0   7       12.86       23.60      4.11 o 
   6   0   7       36.02       38.44      7.13 o 
   7   0   7        9.71        4.37      6.47 o 
   8   0   7       83.71       72.40     13.19 o 
   9   0   7      678.45      706.31     32.95 o 
  10   0   7      590.98      547.18     30.24 o 
  11   0   7      185.10      206.94     21.99 o 
  12   0   7       28.44       18.21     14.98 o 
 -12   1   7       90.73       99.14     19.87 o 
 -11   1   7      176.03      195.81     21.09 o 
 -10   1   7      522.70      555.86     30.45 o 
  -9   1   7      426.45      485.13     26.64 o 
  -8   1   7      434.07      441.34     24.86 o 
  -7   1   7      164.39      196.98     16.87 o 
  -6   1   7      162.83      159.96      9.84 o 
  -5   1   7      969.65      965.76     21.47 o 
  -4   1   7     1275.36     1155.38     24.96 o 
  -3   1   7      378.26      323.41     14.81 o 
  -2   1   7      744.44      746.39     33.89 o 
  -1   1   7     2095.11     2172.11     84.88 o 
   0   1   7       76.42       76.07      4.84 o 
   1   1   7     2125.09     2214.81     31.88 o 
   2   1   7      882.61      830.38     20.67 o 
   3   1   7      481.28      431.87     12.61 o 
   4   1   7     1334.87     1251.12     29.33 o 
   5   1   7      920.60      918.36     21.64 o 
   6   1   7      170.77      158.99      8.32 o 
   7   1   7      158.49      174.38     12.04 o 
   8   1   7      351.78      383.03     23.42 o 
   9   1   7      424.58      433.54     39.51 o 
  10   1   7      523.12      575.19     69.90 o 
  11   1   7      191.90      188.20     20.89 o 
  12   1   7       89.88       87.94     27.13 o 
 -12   2   7       65.78       66.00     24.97 o 
 -11   2   7       71.82       74.91     16.70 o 
 -10   2   7      267.63      262.35     22.69 o 
  -9   2   7      246.66      260.03     21.65 o 
  -8   2   7      224.31      240.33     19.43 o 
  -7   2   7      106.67      122.69     14.05 o 
  -6   2   7      861.05      875.89     33.80 o 
  -5   2   7     1338.24     1346.80     28.80 o 
  -4   2   7     3235.96     3370.67     62.16 o 
  -3   2   7     2156.05     2042.68     49.76 o 
  -2   2   7     1329.85     1289.68     54.58 o 
  -1   2   7     2172.23     2135.96     83.09 o 
   0   2   7      105.86      120.11      6.35 o 
   1   2   7     2290.63     2241.02     36.58 o 
   2   2   7     1175.23     1151.22     23.38 o 
   3   2   7     2573.70     2460.80     51.60 o 
   4   2   7     3004.55     3098.90     68.94 o 
   5   2   7     1440.96     1493.42     31.39 o 
   6   2   7      918.76      906.60     22.37 o 
   7   2   7       90.46       92.87      7.69 o 
   8   2   7      211.29      221.53     14.39 o 
   9   2   7      200.51      191.53     25.38 o 
  10   2   7      269.06      262.11     22.86 o 
  11   2   7       75.89       62.63     23.10 o 
  12   2   7       77.73       53.36     16.83 o 
 -12   3   7       33.68       -0.50     17.68 o 
 -11   3   7      107.93       94.49     18.41 o 
 -10   3   7      401.01      434.68     27.03 o 
  -9   3   7       90.87       96.39     15.31 o 
  -8   3   7      508.82      509.33     26.06 o 
  -7   3   7     1133.71     1081.86     31.40 o 
  -6   3   7       11.62       11.89      5.87 o 
  -5   3   7      725.19      713.09     21.49 o 
  -4   3   7     2123.35     2038.41     47.93 o 
  -3   3   7     1366.04     1357.27     32.06 o 
  -2   3   7     3113.61     2997.75     57.38 o 
  -1   3   7     4630.50     4946.33    103.01 o 
   0   3   7     1878.04     2037.51     44.77 o 
   1   3   7     4514.20     4794.49     99.29 o 
   2   3   7     3451.67     3348.93     52.12 o 
   3   3   7     1222.41     1160.93     29.76 o 
   4   3   7     2056.39     2066.53     47.30 o 
   5   3   7      676.36      705.41     18.64 o 
   6   3   7       24.97       17.98      5.49 o 
   7   3   7     1165.13     1147.80     27.72 o 
   8   3   7      497.76      435.05     19.49 o 
   9   3   7       75.79       63.52     10.98 o 
  10   3   7      412.96      442.28     27.52 o 
  11   3   7      118.55       98.67     17.75 o 
  12   3   7       33.80       44.39     24.33 o 
 -11   4   7      132.79      149.05     20.12 o 
 -10   4   7       86.51       63.13     15.38 o 
  -9   4   7      553.07      569.13     22.11 o 
  -8   4   7       49.91       34.27      8.29 o 
  -7   4   7      134.54      153.21     11.38 o 
  -6   4   7     1243.28     1196.82     27.18 o 
  -5   4   7      755.39      735.18     18.61 o 
  -4   4   7     2382.02     2349.30     46.01 o 
  -3   4   7     5017.59     4968.95     89.18 o 
  -2   4   7      420.96      380.77     10.85 o 
  -1   4   7      667.36      599.78     12.74 o 
   0   4   7      628.67      554.00     13.43 o 
   1   4   7      597.83      526.47     14.86 o 
   2   4   7      457.75      409.48     11.34 o 
   3   4   7     4766.83     4774.24     85.02 o 
   4   4   7     2514.40     2464.31     55.47 o 
   5   4   7      776.13      780.39     22.80 o 
   6   4   7     1304.00     1303.07     29.98 o 
   7   4   7      119.28      121.27     10.06 o 
   8   4   7       59.00       45.11      9.53 o 
   9   4   7      533.62      543.47     23.24 o 
  10   4   7      103.42      102.57     13.24 o 
  11   4   7      125.19      133.47     19.26 o 
  12   4   7       15.73        1.87     21.37 o 
 -11   5   7       95.34      100.94     18.27 o 
 -10   5   7      329.84      330.65     24.47 o 
  -9   5   7       60.22       52.09     10.48 o 
  -8   5   7      700.20      673.65     24.47 o 
  -7   5   7      143.45      143.29     11.68 o 
  -6   5   7      196.71      196.27     12.72 o 
  -5   5   7     1678.24     1695.98     35.23 o 
  -4   5   7     4434.11     4459.66     81.90 o 
  -3   5   7      397.49      363.72     11.56 o 
  -2   5   7     2323.52     2359.29     41.12 o 
  -1   5   7     3498.40     3597.72     59.53 o 
   0   5   7     1066.29     1316.99     24.04 o 
   1   5   7     3285.56     3449.19     63.00 o 
   2   5   7     2342.66     2432.00    100.64 o 
   3   5   7      464.90      469.28     13.12 o 
   4   5   7     4457.68     4450.84     96.73 o 
   5   5   7     1679.51     1658.93     41.47 o 
   6   5   7      223.97      206.54     11.13 o 
   7   5   7      142.26      135.49     10.21 o 
   8   5   7      753.47      801.11     22.96 o 
   9   5   7       86.98      103.47     16.78 o 
  10   5   7      318.06      320.70     19.78 o 
  11   5   7       81.97       52.74     24.33 o 
 -11   6   7      149.13      150.78     28.19 o 
 -10   6   7       38.85       36.99     10.99 o 
  -9   6   7      441.28      396.15     19.73 o 
  -8   6   7       57.62       54.90     10.15 o 
  -7   6   7      370.94      387.56     17.60 o 
  -6   6   7     1029.02     1038.44     30.24 o 
  -5   6   7     1052.75     1052.28     24.73 o 
  -4   6   7      707.17      717.42     18.73 o 
  -3   6   7     3546.93     3688.86     67.36 o 
  -2   6   7      186.62      180.62      7.26 o 
  -1   6   7      411.59      397.52     10.17 o 
   0   6   7       86.92       74.94      5.46 o 
   1   6   7      355.80      362.08     10.65 o 
   2   6   7      222.79      217.97     11.61 o 
   3   6   7     3384.96     3406.81     64.04 o 
   4   6   7      853.16      870.98     23.27 o 
   5   6   7     1055.04     1054.84     29.80 o 
   6   6   7     1011.62     1009.75     26.21 o 
   7   6   7      373.32      371.22     15.23 o 
   8   6   7       61.95       63.37     10.11 o 
   9   6   7      440.33      393.68     20.39 o 
  10   6   7       48.29       27.60     13.87 o 
  11   6   7      151.13      130.13     19.75 o 
 -11   7   7       13.06       -0.56     18.35 o 
 -10   7   7      134.07      129.14     14.31 o 
  -9   7   7      108.37       85.23     12.37 o 
  -8   7   7      236.18      230.40     16.13 o 
  -7   7   7       48.20       49.92     11.36 o 
  -6   7   7      574.95      574.11     21.12 o 
  -5   7   7      497.27      493.13     21.31 o 
  -4   7   7     2448.73     2348.96     46.51 o 
  -3   7   7      183.20      171.14     10.39 o 
  -2   7   7     1277.46     1337.82     28.80 o 
  -1   7   7        0.82       -0.78      4.12 o 
   0   7   7        3.10       10.43      3.96 o 
   1   7   7        7.53        1.36      4.85 o 
   2   7   7     1215.16     1261.04     31.27 o 
   3   7   7      226.93      209.15      9.78 o 
   4   7   7     2330.45     2231.48     44.72 o 
   5   7   7      520.96      539.94     19.99 o 
   6   7   7      589.55      566.00     18.63 o 
   7   7   7       43.98       42.05      8.21 o 
   8   7   7      239.36      237.97     16.07 o 
   9   7   7       99.61       98.48     10.79 o 
  10   7   7      116.79       94.72     17.51 o 
  11   7   7       10.44       -7.61     12.60 o 
 -10   8   7       28.19       22.54     11.28 o 
  -9   8   7      187.40      226.30     19.93 o 
  -8   8   7      151.56      164.24     14.62 o 
  -7   8   7       23.55       10.21      8.10 o 
  -6   8   7      194.37      165.91     16.01 o 
  -5   8   7     1463.71     1386.12     45.49 o 
  -4   8   7      356.58      350.28     15.69 o 
  -3   8   7     2452.84     2496.85     55.49 o 
  -2   8   7      371.62      371.41     12.56 o 
  -1   8   7       59.48       65.77      8.55 o 
   0   8   7        2.09        1.19      4.21 o 
   1   8   7       95.27       97.68     10.96 o 
   2   8   7      398.29      394.47     15.98 o 
   3   8   7     2341.46     2344.77     46.63 o 
   4   8   7      294.83      294.60     13.48 o 
   5   8   7     1413.25     1391.04     38.01 o 
   6   8   7      147.72      147.39     11.33 o 
   7   8   7       35.66       26.14      8.16 o 
   8   8   7      147.25      155.78     12.47 o 
   9   8   7      175.90      191.67     15.66 o 
  10   8   7       30.27       13.77     20.45 o 
 -10   9   7      160.90      139.21     26.99 o 
  -9   9   7      118.75      153.42     28.66 o 
  -8   9   7      167.53      183.26     18.85 o 
  -7   9   7       21.36       19.23     13.05 o 
  -6   9   7      165.83      180.88     17.10 o 
  -5   9   7      126.52      120.24     16.51 o 
  -4   9   7      452.93      431.15     17.05 o 
  -3   9   7      726.94      724.77     19.82 o 
  -2   9   7      241.44      225.99     10.78 o 
  -1   9   7       61.20       58.10      6.81 o 
   0   9   7      730.15      698.80     21.69 o 
   1   9   7       54.27       53.43      7.77 o 
   2   9   7      215.94      209.77     11.59 o 
   3   9   7      651.64      649.15     27.42 o 
   4   9   7      576.10      517.41     16.52 o 
   5   9   7       92.36       95.06     11.11 o 
   6   9   7      156.06      175.89     12.30 o 
   7   9   7       28.08       14.55      8.96 o 
   8   9   7      153.51      165.97     18.84 o 
   9   9   7      101.62      137.84     18.06 o 
  10   9   7      184.16      213.91     33.55 o 
  -9  10   7       89.92      101.21     17.41 o 
  -8  10   7       50.11       70.73     14.99 o 
  -7  10   7       21.50       22.12     12.01 o 
  -6  10   7        2.46       -9.03      9.64 o 
  -5  10   7      275.25      283.33     19.58 o 
  -4  10   7      167.82      174.09     15.95 o 
  -3  10   7      353.16      344.68     13.47 o 
  -2  10   7      110.96      103.57     10.23 o 
  -1  10   7      208.14      204.68     12.74 o 
   0  10   7       36.36       29.37      7.79 o 
   1  10   7      231.36      225.81     12.75 o 
   2  10   7      157.02      162.53     15.23 o 
   3  10   7      407.48      392.19     21.60 o 
   4  10   7      170.79      178.40     11.25 o 
   5  10   7      301.90      299.95     13.84 o 
   6  10   7        9.58        2.53      8.62 o 
   7  10   7       15.03        8.79     11.73 o 
   8  10   7       56.39       64.94     14.34 o 
   9  10   7       86.72       94.40     16.34 o 
  -8  11   7        7.54       -5.81     13.07 o 
  -7  11   7       15.60       -4.52     12.25 o 
  -6  11   7       64.48       62.42     14.20 o 
  -5  11   7      332.09      308.33     21.41 o 
  -4  11   7      309.55      325.60     21.26 o 
  -3  11   7       20.35       12.25      6.68 o 
  -2  11   7      445.11      452.63     18.24 o 
  -1  11   7      241.71      232.28     13.40 o 
   0  11   7      456.59      461.75     18.40 o 
   1  11   7      217.09      215.59     13.50 o 
   2  11   7      419.72      425.74     25.42 o 
   3  11   7       10.11        7.50     10.22 o 
   4  11   7      394.05      419.29     16.03 o 
   5  11   7      300.21      295.03     15.30 o 
   6  11   7       66.46       70.18     14.92 o 
   7  11   7       11.20       18.03     12.15 o 
   8  11   7        7.20      -12.12     12.12 o 
  -7  12   7       23.82        4.46     12.94 o 
  -6  12   7       13.95       25.17     13.42 o 
  -5  12   7       85.15       90.57     16.43 o 
  -4  12   7      248.30      269.13     20.55 o 
  -3  12   7      174.28      211.98     18.48 o 
  -2  12   7      106.30      113.23     11.51 o 
  -1  12   7      227.11      244.47     14.65 o 
   0  12   7      235.77      272.23     15.45 o 
   1  12   7      236.78      242.27     19.57 o 
   2  12   7       86.27      116.51     15.36 o 
   3  12   7      200.47      218.85     19.32 o 
   4  12   7      259.78      266.05     16.17 o 
   5  12   7       95.46       93.27     16.11 o 
   6  12   7       16.48        5.28     11.68 o 
   7  12   7       24.41       -1.49     12.03 o 
  -6  13   7       62.78       49.11     20.00 o 
  -5  13   7       52.06       51.23     13.68 o 
  -4  13   7       35.42        7.46     16.12 o 
  -3  13   7       36.43       38.91     12.98 o 
  -2  13   7       70.11       67.46     10.78 o 
  -1  13   7      185.12      167.39     14.49 o 
   0  13   7      209.80      199.91     14.69 o 
   1  13   7      186.00      177.93     18.34 o 
   2  13   7       59.61       51.04     13.04 o 
   3  13   7       35.42       33.82     12.51 o 
   4  13   7       25.55       15.80     12.97 o 
   5  13   7       46.71       41.89     20.57 o 
  -4  14   7       58.95       21.29     18.33 o 
  -3  14   7       30.29       -5.08     16.73 o 
  -2  14   7       65.93       69.06     14.90 o 
  -1  14   7       35.76       32.33     10.36 o 
   0  14   7       31.43       44.83     13.05 o 
   1  14   7       38.12       53.14     14.47 o 
   2  14   7       68.37       69.09     14.77 o 
   3  14   7       25.00       12.48     13.94 o 
   4  14   7       57.44       52.82     15.10 o 
  -2  15   7       13.43        0.98     15.70 o 
  -1  15   7       41.58       39.32     13.18 o 
   0  15   7        2.80       -8.56     11.55 o 
   1  15   7       46.15       41.74     22.12 o 
   2  15   7       14.08        7.04     19.89 o 
   0   0   8      301.63      310.61     17.01 o 
   1   0   8     2947.10     2808.80     57.12 o 
   2   0   8       60.26       55.66      4.82 o 
   3   0   8      152.46      194.14      8.36 o 
   4   0   8       26.23       43.38      8.25 o 
   5   0   8      950.41      983.17     22.61 o 
   6   0   8     1084.08     1141.73     25.98 o 
   7   0   8     2548.10     2633.37     82.29 o 
   8   0   8        7.74       -7.69      9.72 o 
   9   0   8       50.37       39.78     12.94 o 
  10   0   8       31.91       13.54     13.36 o 
  11   0   8      176.70      238.64     24.17 o 
  12   0   8       77.99       88.70     25.20 o 
 -12   1   8       97.33      102.19     24.67 o 
 -11   1   8       22.88       15.73     14.19 o 
 -10   1   8       29.83       18.36     12.62 o 
  -9   1   8      127.57      102.38     15.87 o 
  -8   1   8      568.99      599.48     29.30 o 
  -7   1   8      736.66      753.35     31.90 o 
  -6   1   8     1778.84     1777.97     58.90 o 
  -5   1   8      559.62      582.40     15.16 o 
  -4   1   8      724.46      763.08     17.73 o 
  -3   1   8      766.08      878.45     23.73 o 
  -2   1   8     3926.83     4062.64    154.46 o 
  -1   1   8     2152.23     2264.00     89.13 o 
   0   1   8     5823.69     5714.19    113.17 o 
   1   1   8     2087.97     2200.85     36.25 o 
   2   1   8     4131.30     4213.65    103.12 o 
   3   1   8      761.94      866.60     22.47 o 
   4   1   8      686.14      757.98     22.85 o 
   5   1   8      555.95      611.16     16.13 o 
   6   1   8     1779.90     1793.46     37.82 o 
   7   1   8      762.85      731.85     27.36 o 
   8   1   8      606.50      655.97     31.67 o 
   9   1   8      140.65      127.16     17.13 o 
  10   1   8       30.73       46.48     14.09 o 
  11   1   8       18.62       24.82     14.99 o 
  12   1   8       89.81       93.42     18.47 o 
 -12   2   8       46.90       31.26     22.65 o 
 -11   2   8       47.41       42.89     16.16 o 
 -10   2   8       49.04       35.94     13.46 o 
  -9   2   8       66.76       65.32     13.81 o 
  -8   2   8      216.49      232.97     19.26 o 
  -7   2   8     1073.26     1100.53     42.10 o 
  -6   2   8      364.23      346.16     19.68 o 
  -5   2   8     1628.47     1662.81     40.05 o 
  -4   2   8      179.11      203.99      8.02 o 
  -3   2   8       46.13       42.89      7.39 o 
  -2   2   8     1977.73     2008.40     81.20 o 
  -1   2   8     9541.49     9470.13    345.03 o 
   0   2   8     1103.07     1042.96     25.35 o 
   1   2   8     9380.97     9371.25    143.27 o 
   2   2   8     1964.64     2001.47     75.65 o 
   3   2   8       58.35       56.18      4.43 o 
   4   2   8      154.21      174.66     12.42 o 
   5   2   8     1644.84     1693.59     36.10 o 
   6   2   8      329.15      332.87     12.35 o 
   7   2   8     1147.00     1161.88     33.72 o 
   8   2   8      193.35      194.11     14.03 o 
   9   2   8       54.65       65.26     14.75 o 
  10   2   8       47.24       49.66     14.18 o 
  11   2   8       31.52       32.14     14.50 o 
  12   2   8       41.50       51.04     22.93 o 
 -11   3   8       29.86       12.70     14.15 o 
 -10   3   8        9.84        8.91     13.21 o 
  -9   3   8       70.83       77.07     17.75 o 
  -8   3   8      171.76      139.02     24.16 o 
  -7   3   8      357.16      352.50     21.53 o 
  -6   3   8      610.23      596.33     35.49 o 
  -5   3   8      301.19      270.06     16.70 o 
  -4   3   8      467.38      478.75     21.63 o 
  -3   3   8        9.38        3.36      5.80 o 
  -2   3   8     2837.01     2867.74     75.00 o 
  -1   3   8      853.88      830.87     25.80 o 
   0   3   8     6045.27     6015.23    124.28 o 
   1   3   8      955.79      924.12     19.15 o 
   2   3   8     2815.83     2810.91     45.77 o 
   3   3   8       17.60        8.49      4.45 o 
   4   3   8      499.41      513.17     16.42 o 
   5   3   8      258.32      250.30     11.97 o 
   6   3   8      689.02      677.46     18.93 o 
   7   3   8      321.00      323.65     13.00 o 
   8   3   8      198.56      180.53     13.77 o 
   9   3   8       59.03       50.15     14.17 o 
  10   3   8        8.68        3.02     11.64 o 
  11   3   8       31.67       33.23     14.92 o 
  12   3   8       63.04       39.28     23.16 o 
 -11   4   8       52.64       43.57     15.60 o 
 -10   4   8        3.40        6.93     13.23 o 
  -9   4   8      291.86      297.89     23.48 o 
  -8   4   8      238.21      246.58     15.42 o 
  -7   4   8      623.18      617.51     21.45 o 
  -6   4   8      289.64      269.53     11.18 o 
  -5   4   8     1108.56     1124.53     25.31 o 
  -4   4   8       32.42       24.50      4.79 o 
  -3   4   8      210.01      191.35     10.00 o 
  -2   4   8      574.30      603.48     15.40 o 
  -1   4   8     1902.14     1841.03     42.12 o 
   0   4   8     2154.68     2279.35     50.46 o 
   1   4   8     1997.98     1968.15     43.97 o 
   2   4   8      670.93      708.55     14.15 o 
   3   4   8      237.16      208.36      8.82 o 
   4   4   8       19.96       17.01      5.48 o 
   5   4   8      955.03      999.45     28.74 o 
   6   4   8      250.65      249.88     11.80 o 
   7   4   8      502.91      493.59     17.01 o 
   8   4   8      193.05      194.75     15.07 o 
   9   4   8      260.58      238.43     16.63 o 
  10   4   8        4.71      -10.14     11.66 o 
  11   4   8       33.85       34.41     15.21 o 
 -11   5   8        0.17       -6.58     13.06 o 
 -10   5   8       40.86       33.12     14.77 o 
  -9   5   8        8.19        8.70      8.81 o 
  -8   5   8      747.21      711.33     25.23 o 
  -7   5   8       92.23       83.11     10.15 o 
  -6   5   8      276.31      272.47     13.26 o 
  -5   5   8      381.52      349.64     12.56 o 
  -4   5   8      739.71      725.92     18.60 o 
  -3   5   8      456.19      446.20     12.90 o 
  -2   5   8      421.48      420.24     12.07 o 
  -1   5   8     2019.10     2047.14     36.22 o 
   0   5   8     1192.64     1089.45     20.80 o 
   1   5   8     2087.09     2153.55     47.88 o 
   2   5   8      445.90      440.97     12.74 o 
   3   5   8      424.68      427.28     12.94 o 
   4   5   8      779.02      776.92     22.98 o 
   5   5   8      419.72      396.88     15.94 o 
   6   5   8      216.32      239.69     12.02 o 
   7   5   8       78.38       67.40      8.46 o 
   8   5   8      773.21      750.55     22.58 o 
   9   5   8       11.60        6.61      9.61 o 
  10   5   8       46.57       39.66     11.72 o 
  11   5   8        0.81       10.20     21.59 o 
 -11   6   8       45.23       41.01     23.61 o 
 -10   6   8       63.51       69.70     11.85 o 
  -9   6   8      202.21      194.42     15.16 o 
  -8   6   8      157.34      163.49     13.56 o 
  -7   6   8      299.06      301.33     15.71 o 
  -6   6   8        0.69       -6.17      6.17 o 
  -5   6   8      622.02      587.05     16.71 o 
  -4   6   8      306.47      307.20     11.50 o 
  -3   6   8      213.89      204.36      8.95 o 
  -2   6   8     1058.37     1105.22     22.07 o 
  -1   6   8     1592.44     1632.01     33.21 o 
   0   6   8      104.82       92.57      6.04 o 
   1   6   8     1746.10     1849.64     42.23 o 
   2   6   8     1067.30     1066.39     35.05 o 
   3   6   8      204.86      193.32      9.47 o 
   4   6   8      344.78      386.88     16.00 o 
   5   6   8      486.19      454.11     18.60 o 
   6   6   8        1.98        1.43      5.95 o 
   7   6   8      287.66      292.74     14.03 o 
   8   6   8      139.57      139.00     11.25 o 
   9   6   8      199.81      183.39     16.26 o 
  10   6   8       79.10       77.34     13.38 o 
  11   6   8       38.94       34.58     23.61 o 
 -11   7   8        1.84        1.54     20.06 o 
 -10   7   8       23.56       14.50     10.51 o 
  -9   7   8       63.50       88.14     12.51 o 
  -8   7   8      661.86      741.57     26.93 o 
  -7   7   8       12.37       16.68      8.38 o 
  -6   7   8      335.32      341.72     16.49 o 
  -5   7   8      295.21      313.97     12.44 o 
  -4   7   8     1122.10     1072.92     28.41 o 
  -3   7   8      487.29      444.31     15.57 o 
  -2   7   8      380.62      367.24     12.37 o 
  -1   7   8       72.94       72.02      6.26 o 
   0   7   8     2497.63     2472.05     47.71 o 
   1   7   8       51.96       30.24      6.79 o 
   2   7   8      489.05      480.44     16.17 o 
   3   7   8      430.37      403.13     13.58 o 
   4   7   8     1051.87     1044.41     24.99 o 
   5   7   8      305.79      302.59     15.34 o 
   6   7   8      377.29      372.41     15.09 o 
   7   7   8       11.89        7.77      9.60 o 
   8   7   8      676.28      678.82     23.60 o 
   9   7   8       74.06       82.94     14.36 o 
  10   7   8       25.42       16.87     14.09 o 
  11   7   8        2.92      -12.82     12.82 o 
 -10   8   8       48.86       56.74     12.15 o 
  -9   8   8      108.93      131.16     14.27 o 
  -8   8   8      170.03      197.11     18.30 o 
  -7   8   8      354.22      361.93     21.60 o 
  -6   8   8       53.87       52.22     11.29 o 
  -5   8   8      857.43      846.44     32.87 o 
  -4   8   8      615.82      643.96     21.12 o 
  -3   8   8      224.21      210.17     12.05 o 
  -2   8   8      371.45      378.66     13.03 o 
  -1   8   8     1666.17     1634.36     34.39 o 
   0   8   8      140.72      138.49      9.93 o 
   1   8   8     1660.57     1646.48     48.29 o 
   2   8   8      320.72      338.67     32.19 o 
   3   8   8      199.31      170.23     10.35 o 
   4   8   8      629.69      636.82     18.52 o 
   5   8   8      814.20      831.85     27.14 o 
   6   8   8       36.28       24.79      9.32 o 
   7   8   8      360.02      381.31     16.26 o 
   8   8   8      162.80      174.80     16.96 o 
   9   8   8      119.37      127.61     14.09 o 
  10   8   8       52.02       40.82     20.53 o 
 -10   9   8       16.37      -10.23     16.98 o 
  -9   9   8      104.97      127.01     18.02 o 
  -8   9   8      169.42      155.86     18.18 o 
  -7   9   8       96.53       93.33     14.73 o 
  -6   9   8      417.01      424.11     23.67 o 
  -5   9   8       77.02       77.24     16.36 o 
  -4   9   8      540.88      529.56     19.33 o 
  -3   9   8      445.08      424.89     16.52 o 
  -2   9   8      404.54      393.37     13.88 o 
  -1   9   8       38.85       30.05      7.37 o 
   0   9   8      906.94      852.98     26.49 o 
   1   9   8       36.61       11.92      6.39 o 
   2   9   8      368.30      340.57     14.69 o 
   3   9   8      472.02      459.18     15.57 o 
   4   9   8      525.88      520.08     17.11 o 
   5   9   8       66.28       59.68     11.50 o 
   6   9   8      480.94      485.70     20.75 o 
   7   9   8      106.41      109.19     11.40 o 
   8   9   8      192.22      226.77     20.37 o 
   9   9   8      108.48      125.87     18.19 o 
  -9  10   8       31.10       47.02     21.26 o 
  -8  10   8      157.08      172.19     23.56 o 
  -7  10   8      253.87      252.10     20.59 o 
  -6  10   8       41.08        9.92     15.00 o 
  -5  10   8      259.08      273.12     20.50 o 
  -4  10   8      189.83      216.63     17.65 o 
  -3  10   8       65.70       64.44      7.83 o 
  -2  10   8       80.89       78.69      9.84 o 
  -1  10   8      366.24      382.02     15.99 o 
   0  10   8        2.74       -5.14      6.21 o 
   1  10   8      341.46      347.65     15.58 o 
   2  10   8       80.61       65.49     12.10 o 
   3  10   8       52.74       45.09     11.11 o 
   4  10   8      194.94      200.16     12.08 o 
   5  10   8      241.13      244.71     13.56 o 
   6  10   8       58.03       37.15     10.55 o 
   7  10   8      230.83      243.90     17.59 o 
   8  10   8      170.07      201.19     24.72 o 
   9  10   8       33.47       27.37     13.90 o 
  -8  11   8       37.78       17.48     13.79 o 
  -7  11   8       85.56       76.64     15.05 o 
  -6  11   8      202.43      234.41     20.23 o 
  -5  11   8       10.74       -9.80     10.62 o 
  -4  11   8       68.85       83.28     13.60 o 
  -3  11   8      216.45      232.69     14.92 o 
  -2  11   8      501.38      468.19     18.92 o 
  -1  11   8      139.62      133.28     11.51 o 
   0  11   8      615.61      621.96     23.55 o 
   1  11   8      123.58      117.65     13.73 o 
   2  11   8      493.86      475.11     24.44 o 
   3  11   8      234.34      235.31     19.54 o 
   4  11   8       81.15       70.03      9.56 o 
   5  11   8       13.91       -0.43      7.51 o 
   6  11   8      231.33      252.73     17.51 o 
   7  11   8       99.96      103.75     16.91 o 
   8  11   8       42.17       44.00     16.90 o 
  -7  12   8       78.07       69.48     22.91 o 
  -6  12   8       38.90       20.42     18.77 o 
  -5  12   8       68.73       93.05     24.81 o 
  -4  12   8       34.93       34.28     18.05 o 
  -3  12   8      103.54      119.53     22.20 o 
  -2  12   8      145.95      155.54     13.16 o 
  -1  12   8      349.39      312.25     16.29 o 
   0  12   8      122.92      118.80     22.19 o 
   1  12   8      348.69      343.98     21.86 o 
   2  12   8      155.76      201.62     30.84 o 
   3  12   8       98.00      121.11     15.94 o 
   4  12   8       33.75       27.85      8.38 o 
   5  12   8       84.81       84.32     10.80 o 
   6  12   8       41.37       26.73     13.07 o 
   7  12   8       73.90       37.46     20.06 o 
  -6  13   8      115.97      103.50     22.79 o 
  -5  13   8       10.56        0.45     17.63 o 
  -4  13   8       42.94       23.69     17.40 o 
  -3  13   8       38.91       32.48     22.32 o 
  -2  13   8       68.42       49.67     10.49 o 
  -1  13   8        9.67       -0.60      8.02 o 
   0  13   8      163.45      179.79     15.08 o 
   1  13   8        4.86       -4.00     10.27 o 
   2  13   8       69.87       70.92     14.21 o 
   3  13   8       41.29       36.45     13.35 o 
   4  13   8       43.79       44.47     11.20 o 
   5  13   8        5.76       11.13     12.28 o 
  -4  14   8        4.07        2.07     18.72 o 
  -3  14   8       23.48       -0.81     17.18 o 
  -2  14   8       59.50       58.68     29.08 o 
  -1  14   8      126.56      129.38     13.10 o 
   0  14   8       32.26       22.13     16.87 o 
   1  14   8      139.67      115.19     16.87 o 
   2  14   8       42.99       37.85     14.39 o 
   3  14   8       18.23        3.47     12.59 o 
  -2  15   8       77.94       67.88     18.35 o 
  -1  15   8       26.33       56.46     20.70 o 
   0  15   8       72.35       54.49     15.26 o 
   1  15   8       20.80       17.23     13.93 o 
   1   0   9     1825.35     1866.47     39.65 o 
   2   0   9     1282.17     1435.12     38.28 o 
   3   0   9     2671.44     2725.38     59.46 o 
   4   0   9      553.27      616.11     19.40 o 
   5   0   9      697.31      653.65     17.14 o 
   6   0   9       34.08       43.96     10.84 o 
   7   0   9      183.32      195.69     29.32 o 
   8   0   9       79.76       55.03     12.95 o 
   9   0   9      339.96      364.03     24.56 o 
  10   0   9      103.06       90.97     21.86 o 
  11   0   9      454.27      448.43     29.80 o 
  12   0   9       71.09       81.85     25.95 o 
 -11   1   9       29.66       15.99     14.24 o 
 -10   1   9      589.21      649.62     33.78 o 
  -9   1   9      188.86      188.53     19.87 o 
  -8   1   9      503.04      495.39     27.40 o 
  -7   1   9       73.91       69.69     12.85 o 
  -6   1   9      485.54      518.07     27.26 o 
  -5   1   9      949.10      955.25     26.55 o 
  -4   1   9     3042.48     2956.58     56.71 o 
  -3   1   9      836.35      890.34     23.04 o 
  -2   1   9      723.37      709.06     36.42 o 
  -1   1   9     1815.19     1954.66     78.90 o 
   0   1   9       29.29       46.29     12.42 o 
   1   1   9     1898.89     2083.46     40.43 o 
   2   1   9      505.41      472.39     10.33 o 
   3   1   9      908.76      971.89     36.20 o 
   4   1   9     2946.50     2836.80     63.15 o 
   5   1   9      963.64      972.33     23.17 o 
   6   1   9      470.49      481.85     15.15 o 
   7   1   9       72.50       39.98     11.88 o 
   8   1   9      409.43      395.79     25.09 o 
   9   1   9      178.59      182.31     27.07 o 
  10   1   9      588.08      667.47     36.48 o 
  11   1   9       37.27       37.21     16.16 o 
  12   1   9       66.49       52.85     23.05 o 
 -11   2   9      162.89      152.29     20.93 o 
 -10   2   9        8.02        8.67     12.89 o 
  -9   2   9      348.88      378.86     24.99 o 
  -8   2   9      337.17      317.01     22.76 o 
  -7   2   9        2.95       -9.34      9.34 o 
  -6   2   9       72.96       63.28     11.38 o 
  -5   2   9     1680.89     1690.95     56.37 o 
  -4   2   9     1308.30     1307.55     32.37 o 
  -3   2   9     4595.32     4569.48    174.96 o 
  -2   2   9     2164.44     2100.21     85.36 o 
  -1   2   9     1536.58     1560.84     64.35 o 
   0   2   9     1164.49     1300.26     31.01 o 
   1   2   9     1641.05     1658.68     28.70 o 
   2   2   9     2208.48     2233.40     43.13 o 
   3   2   9     4434.94     4292.43     67.37 o 
   4   2   9     1236.02     1182.75     30.39 o 
   5   2   9     1863.79     1917.09     44.59 o 
   6   2   9       77.58       67.29      7.15 o 
   7   2   9        0.93       -6.67      6.67 o 
   8   2   9      318.46      302.97     21.69 o 
   9   2   9      359.50      390.34     25.21 o 
  10   2   9       11.95       10.80     15.99 o 
  11   2   9      177.06      177.54     21.67 o 
  12   2   9       65.60       81.46     25.98 o 
 -11   3   9       11.61        2.20     13.02 o 
 -10   3   9      448.74      485.92     29.72 o 
  -9   3   9        8.88       -7.50     10.59 o 
  -8   3   9      384.42      382.76     24.03 o 
  -7   3   9       94.98       90.49     13.68 o 
  -6   3   9      317.76      331.75     21.13 o 
  -5   3   9      154.54      171.17     14.40 o 
  -4   3   9     2310.41     2267.69     69.17 o 
  -3   3   9      234.62      237.86     14.01 o 
  -2   3   9     2691.64     2610.33     69.64 o 
  -1   3   9      283.59      273.97     12.87 o 
   0   3   9     1147.25     1280.11     30.78 o 
   1   3   9      296.04      285.31      8.16 o 
   2   3   9     2789.78     2635.21     43.51 o 
   3   3   9      211.43      209.00     12.71 o 
   4   3   9     2375.05     2308.46     52.83 o 
   5   3   9      143.80      164.06     11.14 o 
   6   3   9      368.35      397.94     17.81 o 
   7   3   9      101.94       84.05      8.46 o 
   8   3   9      345.34      339.34     18.05 o 
   9   3   9       15.42       20.97     13.15 o 
  10   3   9      494.07      527.81     31.05 o 
  11   3   9       16.25        2.91     13.53 o 
  12   3   9       15.64       50.03     23.89 o 
 -11   4   9      137.22      164.84     21.69 o 
 -10   4   9       12.88       11.42     13.13 o 
  -9   4   9      623.86      636.59     32.58 o 
  -8   4   9       44.54       29.96     12.25 o 
  -7   4   9      299.09      296.82     20.34 o 
  -6   4   9      341.53      358.54     15.61 o 
  -5   4   9     1824.87     1845.57     39.27 o 
  -4   4   9      268.46      269.71     12.28 o 
  -3   4   9     2697.97     2679.76     60.77 o 
  -2   4   9      206.22      213.25     10.03 o 
  -1   4   9     2092.54     2082.64     47.38 o 
   0   4   9      333.37      370.59     12.81 o 
   1   4   9     2045.66     1952.73     44.03 o 
   2   4   9      190.26      197.00      8.52 o 
   3   4   9     2646.99     2673.60     60.73 o 
   4   4   9      281.19      280.37     12.66 o 
   5   4   9     2109.28     2082.77     48.48 o 
   6   4   9      367.77      376.31     14.38 o 
   7   4   9      283.19      299.80     13.33 o 
   8   4   9       36.26       20.34      9.45 o 
   9   4   9      634.81      646.88     26.03 o 
  10   4   9       13.20        2.68     13.58 o 
  11   4   9      135.14      126.36     20.84 o 
 -11   5   9       54.11       51.74     16.60 o 
 -10   5   9      314.30      342.16     26.27 o 
  -9   5   9       60.62       64.33     14.37 o 
  -8   5   9      491.58      502.15     20.97 o 
  -7   5   9      206.22      208.92     13.86 o 
  -6   5   9      332.58      335.46     13.00 o 
  -5   5   9      819.69      777.70     20.39 o 
  -4   5   9     2044.77     2081.04     42.03 o 
  -3   5   9      346.03      332.80     11.26 o 
  -2   5   9     1964.17     1906.10     40.54 o 
  -1   5   9      550.89      599.93     15.33 o 
   0   5   9       27.13       18.30      5.00 o 
   1   5   9      490.86      531.71     16.10 o 
   2   5   9     2035.43     2022.89     39.15 o 
   3   5   9      391.83      369.57     13.60 o 
   4   5   9     2029.86     2088.25     50.29 o 
   5   5   9      902.40      861.70     25.71 o 
   6   5   9      390.17      412.06     15.47 o 
   7   5   9      175.44      148.26     10.79 o 
   8   5   9      469.24      445.85     17.42 o 
   9   5   9       73.86       59.51     11.81 o 
  10   5   9      314.46      361.18     50.62 o 
  11   5   9       46.86       47.71     26.69 o 
 -11   6   9      128.00      106.83     29.19 o 
 -10   6   9       14.24        0.09     16.54 o 
  -9   6   9      321.25      309.65     17.99 o 
  -8   6   9        4.48       -5.35      7.72 o 
  -7   6   9      273.40      244.95     15.34 o 
  -6   6   9      170.16      169.38     12.70 o 
  -5   6   9      880.23      893.78     22.57 o 
  -4   6   9      107.86      105.66      7.91 o 
  -3   6   9     1644.70     1703.69     35.09 o 
  -2   6   9      269.14      260.32     10.19 o 
  -1   6   9      544.28      527.26     14.61 o 
   0   6   9      131.63      135.96      7.25 o 
   1   6   9      621.18      674.21     41.39 o 
   2   6   9      254.60      238.41     15.97 o 
   3   6   9     1629.75     1673.11     34.88 o 
   4   6   9      133.10      134.93     11.17 o 
   5   6   9      923.82      915.20     43.94 o 
   6   6   9      187.42      203.89     13.63 o 
   7   6   9      267.24      240.60     13.40 o 
   8   6   9        1.51       -5.39      7.02 o 
   9   6   9      313.24      313.59     19.19 o 
  10   6   9       12.05        9.77     11.52 o 
  11   6   9      132.86      117.55     27.55 o 
 -10   7   9      184.87      216.53     22.14 o 
  -9   7   9       12.01       -3.91      9.75 o 
  -8   7   9       89.92       97.50     12.46 o 
  -7   7   9       49.96       32.40      8.99 o 
  -6   7   9      200.54      205.95     13.82 o 
  -5   7   9      619.33      595.58     20.33 o 
  -4   7   9     2225.92     2201.37     49.90 o 
  -3   7   9      509.19      495.88     17.05 o 
  -2   7   9      720.22      708.24     18.60 o 
  -1   7   9      116.58      109.88      7.48 o 
   0   7   9       10.14        8.12      5.48 o 
   1   7   9       82.40       71.81      7.65 o 
   2   7   9      744.18      768.27     28.86 o 
   3   7   9      546.29      537.76     16.17 o 
   4   7   9     2019.06     1986.32     41.59 o 
   5   7   9      701.45      700.32     24.11 o 
   6   7   9      221.20      221.78     14.85 o 
   7   7   9       36.17       42.35      8.65 o 
   8   7   9       80.23       76.56     10.16 o 
   9   7   9       14.63       24.18     15.00 o 
  10   7   9      143.61      133.22     19.54 o 
 -10   8   9       22.22        9.39     15.81 o 
  -9   8   9      143.20      176.14     19.11 o 
  -8   8   9       67.21       56.54     14.00 o 
  -7   8   9       55.22       57.73     12.92 o 
  -6   8   9        8.48        8.69      9.88 o 
  -5   8   9     1392.04     1356.42     44.77 o 
  -4   8   9      846.72      785.17     23.87 o 
  -3   8   9      405.49      435.06     16.87 o 
  -2   8   9      436.11      431.04     14.44 o 
  -1   8   9       20.14       17.80      6.24 o 
   0   8   9      360.82      349.32     14.69 o 
   1   8   9       14.00       13.43      6.30 o 
   2   8   9      421.66      400.26     20.60 o 
   3   8   9      541.69      533.17     22.77 o 
   4   8   9      783.87      723.62     20.60 o 
   5   8   9     1339.62     1264.87     36.27 o 
   6   8   9        3.86       -7.41      7.41 o 
   7   8   9       59.30       55.96      9.64 o 
   8   8   9       64.03       45.00      9.84 o 
   9   8   9      155.16      165.45     13.91 o 
  10   8   9       19.66       -2.97     13.71 o 
  -9   9   9       73.06       56.70     15.17 o 
  -8   9   9      199.82      247.62     21.52 o 
  -7   9   9       77.98       61.41     17.26 o 
  -6   9   9       90.07       77.59     22.10 o 
  -5   9   9      146.76      146.84     23.56 o 
  -4   9   9      430.70      459.60     17.82 o 
  -3   9   9      244.78      240.33     13.12 o 
  -2   9   9      347.73      341.75     12.97 o 
  -1   9   9       63.75       59.03      8.20 o 
   0   9   9       65.82       73.23     11.19 o 
   1   9   9       36.83       30.52      7.12 o 
   2   9   9      330.79      341.75     14.77 o 
   3   9   9      259.14      238.73     12.26 o 
   4   9   9      461.52      516.03     18.37 o 
   5   9   9      186.52      168.40     13.90 o 
   6   9   9       75.56       65.90     12.85 o 
   7   9   9       78.40       66.31     10.39 o 
   8   9   9      211.64      242.96     15.64 o 
   9   9   9       69.56       75.04     15.75 o 
  -8  10   9       56.98       50.48     14.64 o 
  -7  10   9       34.44       34.66     13.54 o 
  -6  10   9       43.69       62.25     13.45 o 
  -5  10   9      313.82      302.52     20.06 o 
  -4  10   9       32.23       16.77      9.88 o 
  -3  10   9      392.96      408.82     17.16 o 
  -2  10   9        1.27       -2.15      8.45 o 
  -1  10   9      161.13      147.91     14.83 o 
   0  10   9      111.69      116.93     12.64 o 
   1  10   9      138.29      158.93     11.77 o 
   2  10   9        0.09       -2.72      8.64 o 
   3  10   9      460.67      494.56     17.03 o 
   4  10   9       47.49       27.76      7.97 o 
   5  10   9      271.80      278.41     19.63 o 
   6  10   9       46.91       53.21     10.80 o 
   7  10   9       37.24       26.84     15.05 o 
   8  10   9       61.93       72.74     16.20 o 
   9  10   9       89.25      126.52     24.75 o 
  -8  11   9       10.87       19.19     19.47 o 
  -7  11   9       17.80        5.22     12.05 o 
  -6  11   9       47.01       38.46     15.04 o 
  -5  11   9      211.66      239.15     20.02 o 
  -4  11   9      378.46      380.77     21.77 o 
  -3  11   9       77.83       57.99     11.70 o 
  -2  11   9      486.92      488.00     19.73 o 
  -1  11   9      172.60      177.28     16.78 o 
   0  11   9       25.32       11.95     10.94 o 
   1  11   9      182.05      169.83     12.82 o 
   2  11   9      463.78      478.18     25.47 o 
   3  11   9       91.39       94.41      9.81 o 
   4  11   9      345.31      350.36     15.48 o 
   5  11   9      202.81      227.39     14.07 o 
   6  11   9       40.68       31.73     10.76 o 
   7  11   9       14.24       -2.11     29.13 o 
   8  11   9       13.63      -10.78     15.81 o 
  -7  12   9        2.92       -3.27     17.93 o 
  -6  12   9       91.79       96.71     16.36 o 
  -5  12   9      105.50      113.02     16.39 o 
  -4  12   9       63.23       64.42     20.09 o 
  -3  12   9      123.92      121.30     22.49 o 
  -2  12   9       61.70       55.84      9.97 o 
  -1  12   9      145.18      136.67     12.58 o 
   0  12   9      338.99      322.64     16.22 o 
   1  12   9      163.55      185.74     18.01 o 
   2  12   9       62.73       61.74     13.51 o 
   3  12   9      136.05      146.66     13.19 o 
   4  12   9       56.56       44.95      9.46 o 
   5  12   9       97.92       93.15     11.40 o 
   6  12   9       88.16       92.53     16.24 o 
  -5  13   9       89.49       83.11     23.07 o 
  -4  13   9       85.28       72.38     21.26 o 
  -3  13   9       46.82       27.68     18.30 o 
  -2  13   9       91.25       89.02     11.64 o 
  -1  13   9      129.57      123.92     12.74 o 
   0  13   9       11.69        2.36      8.39 o 
   1  13   9      148.36      179.44     35.41 o 
   2  13   9       94.42       98.12     16.24 o 
   3  13   9       45.29       42.88      9.55 o 
   4  13   9       76.97       73.55     10.97 o 
   5  13   9       92.37       87.98     16.55 o 
  -3  14   9       35.42       30.95     17.21 o 
  -2  14   9       51.55       55.80     14.96 o 
  -1  14   9        1.27       -8.88      8.88 o 
   0  14   9       93.51       74.41     14.80 o 
   1  14   9        4.81        6.66     11.60 o 
   2  14   9       57.13       60.84     15.41 o 
   3  14   9       21.76        7.49      8.71 o 
  -1  15   9       30.18       10.42     20.90 o 
   0  15   9       10.50      -16.57     16.57 o 
   0   0  10      269.43      273.58     19.47 o 
   1   0  10     2900.22     2633.96     54.97 o 
   2   0  10      490.67      570.61     16.78 o 
   3   0  10     1353.23     1434.00     34.32 o 
   4   0  10      161.96      160.95      8.94 o 
   5   0  10      842.62      818.75     20.48 o 
   6   0  10      271.88      264.94     19.50 o 
   7   0  10     1675.94     1712.51     59.58 o 
   8   0  10        8.12       -6.19     11.14 o 
   9   0  10      287.03      312.26     23.78 o 
  10   0  10       38.94       37.22     14.91 o 
  11   0  10      334.97      366.95     29.01 o 
 -11   1  10       25.51       31.51     15.74 o 
 -10   1  10       35.71       43.77     15.38 o 
  -9   1  10       58.77       42.14     14.16 o 
  -8   1  10      918.28      912.89     39.28 o 
  -7   1  10      136.87      127.46     15.81 o 
  -6   1  10     1428.55     1502.85     51.87 o 
  -5   1  10       56.48       45.65      7.06 o 
  -4   1  10      186.76      193.11     10.24 o 
  -3   1  10      257.76      250.05     10.26 o 
  -2   1  10     2355.25     2393.04     97.20 o 
  -1   1  10      545.29      582.92     31.39 o 
   0   1  10    10154.68     9823.13    192.19 o 
   1   1  10      505.58      558.84     14.44 o 
   2   1  10     2557.33     2503.97     41.07 o 
   3   1  10      250.94      249.86     11.02 o 
   4   1  10      173.87      175.59      9.87 o 
   5   1  10       51.46       43.69      6.75 o 
   6   1  10     1343.13     1350.32     31.11 o 
   7   1  10      138.30      144.78     17.00 o 
   8   1  10      872.70      888.03     38.97 o 
   9   1  10       60.09       63.28     15.53 o 
  10   1  10       36.13       32.65     15.17 o 
  11   1  10       26.76       54.00     17.31 o 
 -11   2  10       64.04       50.97     17.78 o 
 -10   2  10       82.56       75.54     17.53 o 
  -9   2  10      124.63      123.48     17.53 o 
  -8   2  10       13.27        1.01     11.76 o 
  -7   2  10     1460.47     1433.44     51.56 o 
  -6   2  10      337.76      298.73     20.26 o 
  -5   2  10     1759.64     1821.83     59.67 o 
  -4   2  10       28.99       32.87      6.04 o 
  -3   2  10      235.12      243.18     21.20 o 
  -2   2  10      682.33      688.44     36.11 o 
  -1   2  10     2779.41     2637.72    103.93 o 
   0   2  10      201.03      206.33      7.89 o 
   1   2  10     2853.13     2692.66     44.58 o 
   2   2  10      644.91      681.37     18.94 o 
   3   2  10      244.66      250.98      9.10 o 
   4   2  10       23.52       25.31      6.01 o 
   5   2  10     1891.51     1903.48     45.50 o 
   6   2  10      351.73      312.00     12.81 o 
   7   2  10     1521.76     1561.68     55.57 o 
   8   2  10       13.12       17.51     11.78 o 
   9   2  10      100.11      112.79     17.29 o 
  10   2  10       76.38       61.21     16.04 o 
  11   2  10       58.95       60.93     16.51 o 
 -11   3  10       14.25        2.76     14.11 o 
 -10   3  10        1.43        2.18     12.74 o 
  -9   3  10       26.02       32.28     23.26 o 
  -8   3  10      361.22      338.44     23.21 o 
  -7   3  10       71.43       69.61     13.52 o 
  -6   3  10     2209.33     2275.36     71.86 o 
  -5   3  10       89.10       88.63     24.32 o 
  -4   3  10      870.64      932.08     34.83 o 
  -3   3  10       86.89       81.30     10.30 o 
  -2   3  10     1409.14     1408.46     41.49 o 
  -1   3  10      477.03      545.50     20.12 o 
   0   3  10     3689.37     3759.32     80.64 o 
   1   3  10      454.87      531.60     12.29 o 
   2   3  10     1471.54     1443.93     26.10 o 
   3   3  10       76.97       76.00      7.57 o 
   4   3  10      947.18     1020.10     27.43 o 
   5   3  10       93.49       95.81      8.91 o 
   6   3  10     2116.16     2178.18     52.40 o 
   7   3  10       60.22       57.92      7.97 o 
   8   3  10      313.21      291.78     22.80 o 
   9   3  10       22.98       36.36     14.25 o 
  10   3  10        1.72       -7.23     13.72 o 
  11   3  10       16.59        4.34     14.07 o 
 -11   4  10       77.57       79.53     17.45 o 
 -10   4  10        0.33        7.91     12.72 o 
  -9   4  10      165.22      168.69     19.33 o 
  -8   4  10        9.30        7.71     10.94 o 
  -7   4  10     1023.29     1086.23     42.08 o 
  -6   4  10      192.23      185.80     12.56 o 
  -5   4  10     2144.18     2230.00     53.55 o 
  -4   4  10      447.64      452.29     16.52 o 
  -3   4  10       56.83       58.50      6.79 o 
  -2   4  10        8.23        8.34      9.33 o 
  -1   4  10     1458.90     1376.55     49.83 o 
   0   4  10      118.00       98.00      7.15 o 
   1   4  10     1461.29     1389.66     27.87 o 
   2   4  10        9.86       19.15      5.36 o 
   3   4  10       42.17       40.23      7.07 o 
   4   4  10      403.89      408.30     15.88 o 
   5   4  10     2036.96     2089.07     50.46 o 
   6   4  10      202.90      221.19     13.17 o 
   7   4  10      953.54      999.17     27.72 o 
   8   4  10        5.48        5.14      8.60 o 
   9   4  10      137.69      123.93     19.17 o 
  10   4  10        1.68      -12.83     12.83 o 
  11   4  10       58.58       53.97     16.93 o 
 -11   5  10        9.67       -2.93     20.92 o 
 -10   5  10       16.27        4.47     12.78 o 
  -9   5  10       26.09       11.71     12.32 o 
  -8   5  10      318.22      316.08     22.58 o 
  -7   5  10       77.28       72.29     13.37 o 
  -6   5  10     1997.13     2097.09     51.39 o 
  -5   5  10       10.14       18.06      5.96 o 
  -4   5  10      640.93      614.93     17.18 o 
  -3   5  10     1048.59     1048.53     34.49 o 
  -2   5  10      175.84      166.25      9.38 o 
  -1   5  10      565.55      581.41     15.60 o 
   0   5  10     1056.04     1076.06     27.74 o 
   1   5  10      572.02      587.98     23.36 o 
   2   5  10      131.53      132.88      8.08 o 
   3   5  10      955.25      940.29     22.70 o 
   4   5  10      650.90      626.27     21.47 o 
   5   5  10       14.02       15.36      7.37 o 
   6   5  10     1856.56     1898.83     48.40 o 
   7   5  10       79.13       71.46      9.15 o 
   8   5  10      273.47      298.96     17.95 o 
   9   5  10       34.54       31.23     11.30 o 
  10   5  10       17.53        3.45     13.46 o 
  11   5  10       11.92       -0.90     15.49 o 
 -11   6  10       27.64       13.77     23.52 o 
 -10   6  10       75.11       85.74     17.49 o 
  -9   6  10       52.32       62.97     15.33 o 
  -8   6  10      130.22      134.67     13.73 o 
  -7   6  10      716.13      742.27     26.46 o 
  -6   6  10      186.18      177.95     12.85 o 
  -5   6  10        7.53       18.59      7.97 o 
  -4   6  10       54.50       50.90      6.36 o 
  -3   6  10       13.83       13.72      5.96 o 
  -2   6  10      374.12      383.28     14.19 o 
  -1   6  10     1324.88     1257.12     32.21 o 
   0   6  10       13.34       29.50      7.53 o 
   1   6  10     1408.01     1346.80     63.10 o 
   2   6  10      393.08      401.64     13.38 o 
   3   6  10       13.81        9.87      5.46 o 
   4   6  10       60.34       58.97      8.89 o 
   5   6  10       11.16        7.17      7.47 o 
   6   6  10      199.86      183.87     13.22 o 
   7   6  10      780.74      795.51     23.61 o 
   8   6  10      138.53      147.87     14.42 o 
   9   6  10       50.86       38.29     11.89 o 
  10   6  10       92.78       65.59     18.09 o 
  11   6  10       23.72       43.64     23.19 o 
 -10   7  10       25.44       17.31     15.87 o 
  -9   7  10       43.07       30.78     11.50 o 
  -8   7  10      225.82      252.99     16.64 o 
  -7   7  10       10.90       -3.06      7.86 o 
  -6   7  10      563.75      560.73     39.75 o 
  -5   7  10      369.84      365.18     15.70 o 
  -4   7  10      524.89      481.62     17.67 o 
  -3   7  10      370.84      354.76     14.40 o 
  -2   7  10      298.23      290.53     14.52 o 
  -1   7  10       30.64       19.18      5.18 o 
   0   7  10     1437.19     1523.45     47.41 o 
   1   7  10       26.58        7.11      8.83 o 
   2   7  10      398.10      389.01     19.81 o 
   3   7  10      337.03      331.00     13.08 o 
   4   7  10      492.70      473.51     15.97 o 
   5   7  10      380.91      382.04     17.75 o 
   6   7  10      547.00      557.51     23.87 o 
   7   7  10        7.81        0.82      7.94 o 
   8   7  10      218.52      236.02     20.79 o 
   9   7  10       57.15       58.72     13.22 o 
  10   7  10       26.05       25.94     12.31 o 
 -10   8  10       18.38        7.21     17.80 o 
  -9   8  10       47.76       43.85     13.48 o 
  -8   8  10       56.27       45.76     15.55 o 
  -7   8  10      265.61      279.61     20.64 o 
  -6   8  10        8.48        2.57     10.17 o 
  -5   8  10      125.81      123.90     14.44 o 
  -4   8  10      201.81      236.11     13.20 o 
  -3   8  10       93.72       85.05      8.88 o 
  -2   8  10      289.54      281.19     11.69 o 
  -1   8  10     1306.85     1321.95     34.34 o 
   0   8  10       26.34       18.86      6.29 o 
   1   8  10     1347.13     1383.28     60.50 o 
   2   8  10      265.77      241.30     16.53 o 
   3   8  10      111.02      108.16      9.05 o 
   4   8  10      181.84      192.22     11.43 o 
   5   8  10      190.32      165.01     13.66 o 
   6   8  10        8.51        1.61      7.78 o 
   7   8  10      334.61      313.62     15.55 o 
   8   8  10       46.46       48.35     11.25 o 
   9   8  10       66.03       44.68     11.54 o 
  10   8  10       24.49        5.85     14.48 o 
  -9   9  10       11.70       12.73     12.73 o 
  -8   9  10       50.97       48.64     13.63 o 
  -7   9  10       20.04       14.08     11.56 o 
  -6   9  10      213.60      270.90     20.31 o 
  -5   9  10      387.57      367.36     21.63 o 
  -4   9  10        7.87       -5.82      6.51 o 
  -3   9  10      168.69      171.65     11.78 o 
  -2   9  10      418.97      420.43     21.87 o 
  -1   9  10       93.91       79.28      9.35 o 
   0   9  10      864.36      823.58     25.23 o 
   1   9  10      116.77      101.73      9.75 o 
   2   9  10      385.90      374.62     21.27 o 
   3   9  10      154.12      162.48     10.89 o 
   4   9  10       10.93        4.85      6.75 o 
   5   9  10      384.17      391.53     19.11 o 
   6   9  10      237.81      234.71     16.50 o 
   7   9  10       16.52       13.82      8.63 o 
   8   9  10       57.79       47.87     10.93 o 
   9   9  10       11.28       -4.23     12.46 o 
  -8  10  10       36.16       30.49     14.15 o 
  -7  10  10      211.69      219.41     20.72 o 
  -6  10  10        6.40       -9.68      9.68 o 
  -5  10  10      394.79      401.21     23.82 o 
  -4  10  10      120.35       98.57     13.43 o 
  -3  10  10       33.60       24.52      9.84 o 
  -2  10  10       36.34       25.38      8.72 o 
  -1  10  10      647.16      634.57     22.27 o 
   0  10  10       73.88       45.83      9.93 o 
   1  10  10      577.23      553.23     20.42 o 
   2  10  10       44.73       28.20     11.08 o 
   3  10  10       36.29       20.42      7.45 o 
   4  10  10       95.74       91.29      9.81 o 
   5  10  10      394.36      429.66     20.86 o 
   6  10  10        5.26       -1.53      9.05 o 
   7  10  10      182.51      179.63     16.34 o 
   8  10  10       39.14       44.50     14.57 o 
  -7  11  10        8.64       14.52     12.36 o 
  -6  11  10      180.53      244.95     21.64 o 
  -5  11  10       92.03       88.17     24.93 o 
  -4  11  10       19.01       -0.56     14.02 o 
  -3  11  10      123.74      108.52     13.28 o 
  -2  11  10      340.43      341.55     16.99 o 
  -1  11  10       88.03       79.38     10.41 o 
   0  11  10      555.83      554.65     21.04 o 
   1  11  10       87.09       85.86     10.64 o 
   2  11  10      306.07      328.57     25.98 o 
   3  11  10      113.60      122.67     10.88 o 
   4  11  10       15.06        7.77      7.78 o 
   5  11  10       88.34       89.52     15.32 o 
   6  11  10      175.47      191.87     23.66 o 
   7  11  10        8.46        0.54     10.61 o 
  -7  12  10       83.51      104.45     25.98 o 
  -6  12  10        1.55       -1.42     11.92 o 
  -5  12  10      220.51      200.75     27.29 o 
  -4  12  10      101.92       89.93     21.93 o 
  -3  12  10       55.45       52.88     18.52 o 
  -2  12  10      208.95      219.26     15.74 o 
  -1  12  10      236.82      275.90     16.54 o 
   0  12  10        2.53        0.21      7.86 o 
   1  12  10      211.70      201.12     21.52 o 
   2  12  10      220.68      231.72     20.17 o 
   3  12  10       54.91       50.15      9.25 o 
   4  12  10       90.45      112.99     11.35 o 
   5  12  10      238.14      207.42     14.63 o 
   6  12  10        2.31        7.85     10.59 o 
  -4  13  10       17.01       11.09     17.12 o 
  -3  13  10       74.18       73.11     20.95 o 
  -2  13  10       37.89       30.77     10.45 o 
  -1  13  10      127.08      126.14     12.94 o 
   0  13  10       32.81       23.97     11.37 o 
   1  13  10      132.01      121.12     16.87 o 
   2  13  10       40.20       49.29     14.43 o 
   3  13  10       80.70       78.99     10.57 o 
   4  13  10       16.80        4.46      8.91 o 
   5  13  10       35.62       15.24     14.00 o 
  -3  14  10        1.72      -14.44     14.44 o 
  -2  14  10       24.91       13.83     13.45 o 
  -1  14  10       48.31       28.25     10.37 o 
   0  14  10        0.01      -10.65     10.65 o 
   1  14  10       48.54       18.75     12.88 o 
   2  14  10       21.51       13.47     13.20 o 
   3  14  10        0.66       -3.11     11.34 o 
   4  14  10       64.41       55.26     20.64 o 
   1   0  11      527.41      548.83     15.81 o 
   2   0  11     1345.75     1406.50     31.56 o 
   3   0  11     5097.43     5245.45    110.57 o 
   4   0  11        5.35       -2.60      4.67 o 
   5   0  11     2239.65     2243.34     54.96 o 
   6   0  11       57.46       58.55     12.82 o 
   7   0  11        0.86       -9.48     10.61 o 
   8   0  11        2.27      -11.05     11.05 o 
   9   0  11      187.72      201.91     21.49 o 
  10   0  11        0.49      -13.76     21.05 o 
  11   0  11      279.41      300.86     26.98 o 
 -11   1  11       19.51       12.64     15.27 o 
 -10   1  11      310.87      329.18     26.21 o 
  -9   1  11       54.57       43.36     14.73 o 
  -8   1  11      260.14      266.44     21.89 o 
  -7   1  11       51.73       54.68     12.98 o 
  -6   1  11      358.44      365.60     22.42 o 
  -5   1  11      115.12      110.48     12.07 o 
  -4   1  11     3047.73     3048.81     81.71 o 
  -3   1  11       46.73       49.09     10.95 o 
  -2   1  11     2555.99     2574.09    104.71 o 
  -1   1  11      185.19      178.47      8.75 o 
   0   1  11      779.04      773.57     20.42 o 
   1   1  11      184.57      190.45      9.83 o 
   2   1  11     2529.69     2558.29     42.25 o 
   3   1  11       47.22       49.51      4.35 o 
   4   1  11     3077.38     3026.63     67.26 o 
   5   1  11      108.87       85.94      8.37 o 
   6   1  11      401.80      399.26     16.86 o 
   7   1  11       51.94       49.71     13.82 o 
   8   1  11      270.07      292.94     24.02 o 
   9   1  11       57.87       33.43     14.00 o 
  10   1  11      304.38      316.86     26.88 o 
  11   1  11       19.20       40.75     15.97 o 
 -11   2  11      134.17      132.34     20.13 o 
 -10   2  11       19.41       25.22     13.70 o 
  -9   2  11      332.09      378.30     26.10 o 
  -8   2  11      211.38      202.58     19.71 o 
  -7   2  11      126.96      104.22     15.84 o 
  -6   2  11       70.03       54.96     12.65 o 
  -5   2  11     1186.70     1220.20     44.37 o 
  -4   2  11      290.00      322.35     13.52 o 
  -3   2  11     5185.62     5178.57    198.39 o 
  -2   2  11      305.63      296.01     23.21 o 
  -1   2  11      507.23      503.96     29.24 o 
   0   2  11      289.49      271.23     13.81 o 
   1   2  11      421.72      417.26     10.92 o 
   2   2  11      301.98      282.68     11.73 o 
   3   2  11     5294.55     5191.28    110.29 o 
   4   2  11      281.31      296.18     13.09 o 
   5   2  11     1377.06     1356.75     58.21 o 
   6   2  11       73.81       81.36      8.03 o 
   7   2  11      120.45      111.64     18.52 o 
   8   2  11      219.36      237.17     21.81 o 
   9   2  11      385.41      389.82     38.89 o 
  10   2  11       19.41        9.79     14.56 o 
  11   2  11      124.52      133.92     21.80 o 
 -11   3  11        6.65       -4.54     13.07 o 
 -10   3  11      248.85      237.82     27.41 o 
  -9   3  11        1.26        4.33     12.32 o 
  -8   3  11      180.63      202.20     19.98 o 
  -7   3  11       58.83       55.03     13.33 o 
  -6   3  11      362.84      354.45     22.16 o 
  -5   3  11       19.92       16.78      9.73 o 
  -4   3  11     1651.27     1733.82     56.48 o 
  -3   3  11       20.16       19.00      7.72 o 
  -2   3  11     5046.29     5055.12    129.65 o 
  -1   3  11      230.46      251.54     13.56 o 
   0   3  11        0.17       -2.27      4.47 o 
   1   3  11      256.63      279.44      8.90 o 
   2   3  11     5216.21     5212.03     91.82 o 
   3   3  11       21.26       18.35      6.13 o 
   4   3  11     1746.09     1740.34     48.54 o 
   5   3  11       14.51        7.01      6.29 o 
   6   3  11      430.51      399.31     15.19 o 
   7   3  11       70.22       86.19      8.89 o 
   8   3  11      196.71      204.94     20.38 o 
   9   3  11        1.08       -6.04     11.61 o 
  10   3  11      296.78      274.04     25.38 o 
  11   3  11        8.56       -7.58     14.46 o 
 -11   4  11      141.65      154.37     32.60 o 
 -10   4  11        2.00       -7.48     12.95 o 
  -9   4  11      482.32      518.20     30.66 o 
  -8   4  11        6.26       -4.86     10.59 o 
  -7   4  11       32.70       28.71     18.94 o 
  -6   4  11       52.10       63.43      8.99 o 
  -5   4  11      135.77      151.51     11.57 o 
  -4   4  11      444.03      411.50     16.50 o 
  -3   4  11     2680.24     2652.96     61.45 o 
  -2   4  11      260.94      225.66     13.50 o 
  -1   4  11     1253.30     1250.20     37.91 o 
   0   4  11     1044.30     1068.77     27.85 o 
   1   4  11     1177.21     1148.89     25.11 o 
   2   4  11      281.42      245.10     10.21 o 
   3   4  11     2616.41     2571.06     59.51 o 
   4   4  11      453.69      414.46     16.48 o 
   5   4  11      207.34      199.02     12.72 o 
   6   4  11       62.90       72.38      9.73 o 
   7   4  11       26.40       24.01      7.77 o 
   8   4  11        6.28       -6.30     11.49 o 
   9   4  11      478.30      503.37     30.64 o 
  10   4  11        2.36      -11.91     12.06 o 
  11   4  11      131.26      119.23     29.75 o 
 -10   5  11      304.96      340.00     26.23 o 
  -9   5  11       49.85       57.99     15.04 o 
  -8   5  11      236.77      263.12     22.08 o 
  -7   5  11       59.77       50.65     13.31 o 
  -6   5  11        8.40       10.29      7.63 o 
  -5   5  11       20.54       23.41      7.38 o 
  -4   5  11     1522.09     1532.50     38.55 o 
  -3   5  11      164.29      158.44     10.45 o 
  -2   5  11     1782.73     1767.76     42.74 o 
  -1   5  11      253.44      232.77     16.00 o 
   0   5  11        0.07       -2.53      4.28 o 
   1   5  11      269.91      250.27     21.01 o 
   2   5  11     1914.34     1835.53     37.39 o 
   3   5  11      165.52      152.71      9.39 o 
   4   5  11     1185.27     1205.50     33.82 o 
   5   5  11       19.26       22.16      7.29 o 
   6   5  11       12.77       12.64      7.69 o 
   7   5  11       51.67       43.19     10.21 o 
   8   5  11      243.19      251.85     18.04 o 
   9   5  11       46.29       38.46     15.45 o 
  10   5  11      325.26      368.84     28.34 o 
  11   5  11       12.74       11.45     21.40 o 
 -10   6  11        0.88        9.57     13.68 o 
  -9   6  11      288.56      288.18     24.58 o 
  -8   6  11      117.11      120.57     21.13 o 
  -7   6  11       10.31       10.26     10.57 o 
  -6   6  11      102.27       94.48     15.57 o 
  -5   6  11      360.28      334.55     15.28 o 
  -4   6  11      319.69      316.20     17.54 o 
  -3   6  11     1719.67     1750.76     51.63 o 
  -2   6  11       49.06       45.18      8.66 o 
  -1   6  11      182.15      182.48     10.53 o 
   0   6  11       34.38       33.21      7.93 o 
   1   6  11      178.37      197.11     13.99 o 
   2   6  11       48.33       43.49      9.27 o 
   3   6  11     1514.77     1570.73     40.77 o 
   4   6  11      343.32      348.73     16.31 o 
   5   6  11      261.33      251.78     14.51 o 
   6   6  11       81.37       50.59      9.82 o 
   7   6  11       13.64        4.14      7.49 o 
   8   6  11      100.04       86.47     15.51 o 
   9   6  11      269.21      268.27     19.51 o 
  10   6  11        0.94        6.04     15.02 o 
 -10   7  11      190.33      209.77     32.29 o 
  -9   7  11       62.32       22.10     21.37 o 
  -8   7  11       15.30        8.02     17.35 o 
  -7   7  11      139.39      153.39     21.41 o 
  -6   7  11       95.86       93.82     13.61 o 
  -5   7  11        8.45       -0.27      8.14 o 
  -4   7  11      707.90      705.42     22.48 o 
  -3   7  11      106.59      110.48      9.67 o 
  -2   7  11      455.48      439.92     16.22 o 
  -1   7  11      412.91      424.28     20.43 o 
   0   7  11       89.05       66.67     10.56 o 
   1   7  11      369.12      363.31     19.14 o 
   2   7  11      496.93      462.93     15.19 o 
   3   7  11      107.64      111.82      9.45 o 
   4   7  11      664.63      697.35     24.22 o 
   5   7  11       13.03        2.40      7.91 o 
   6   7  11       75.75       80.59     11.20 o 
   7   7  11      116.92      120.41     11.54 o 
   8   7  11       14.58        6.10      8.55 o 
   9   7  11       59.42       28.07     12.36 o 
  10   7  11      170.35      164.17     32.89 o 
  -9   8  11      104.50      113.45     25.81 o 
  -8   8  11       38.64       31.93     12.77 o 
  -7   8  11       47.61       44.15     12.20 o 
  -6   8  11      125.96      137.60     15.84 o 
  -5   8  11      205.42      209.85     17.20 o 
  -4   8  11       16.36       22.79      7.61 o 
  -3   8  11      351.95      329.05     14.70 o 
  -2   8  11      246.01      250.27     13.24 o 
  -1   8  11      152.55      148.61     14.29 o 
   0   8  11      213.03      214.14     20.45 o 
   1   8  11      140.81      156.40     14.39 o 
   2   8  11      259.64      236.74     16.88 o 
   3   8  11      384.73      402.11     14.83 o 
   4   8  11       22.69       23.29      7.25 o 
   5   8  11      225.17      243.22     15.70 o 
   6   8  11      100.74       87.16     15.06 o 
   7   8  11       53.39       41.67      9.33 o 
   8   8  11       34.47       24.20      9.56 o 
   9   8  11       97.95       97.47     15.01 o 
  -8   9  11       62.67       93.05     16.11 o 
  -7   9  11      105.01      109.58     16.62 o 
  -6   9  11       36.03       38.59     11.94 o 
  -5   9  11       22.15       15.18     14.18 o 
  -4   9  11      389.78      415.63     17.86 o 
  -3   9  11        4.03        5.99      8.48 o 
  -2   9  11      505.53      489.24     18.88 o 
  -1   9  11       79.56       84.71      9.73 o 
   0   9  11       96.82       79.25      9.63 o 
   1   9  11       83.26       59.15     11.51 o 
   2   9  11      508.33      529.64     26.19 o 
   3   9  11        3.69       -2.38      6.31 o 
   4   9  11      507.71      517.46     17.76 o 
   5   9  11       32.01       24.40      9.94 o 
   6   9  11       23.35       11.45      9.61 o 
   7   9  11      112.63      115.23     12.00 o 
   8   9  11       73.90       64.00     11.41 o 
   9   9  11       18.42       29.64     13.73 o 
  -8  10  11       65.28       90.71     23.33 o 
  -7  10  11        0.30       -2.60     11.16 o 
  -6  10  11      109.69      116.69     16.27 o 
  -5  10  11        8.42       -1.93     10.64 o 
  -4  10  11      233.02      249.92     26.88 o 
  -3  10  11      713.50      732.72     29.27 o 
  -2  10  11       68.76       55.25      9.39 o 
  -1  10  11      266.24      263.35     15.60 o 
   0  10  11        9.80        4.19      8.56 o 
   1  10  11      240.11      216.31     18.34 o 
   2  10  11       74.42       82.27     24.35 o 
   3  10  11      741.25      727.36     21.70 o 
   4  10  11      225.16      219.95     13.37 o 
   5  10  11       15.88       11.91      9.73 o 
   6  10  11      118.84      145.64     14.79 o 
   7  10  11        0.78       -4.21     13.07 o 
   8  10  11       75.37       68.51     14.09 o 
  -7  11  11       70.77       53.02     20.90 o 
  -6  11  11       42.18       27.14     12.71 o 
  -5  11  11       70.40       54.92     19.58 o 
  -4  11  11      138.06      153.96     22.96 o 
  -3  11  11       39.84       44.69     11.74 o 
  -2  11  11      303.80      326.29     17.14 o 
  -1  11  11      105.12      102.30     11.62 o 
   0  11  11      113.97      128.14     12.25 o 
   1  11  11      127.39      109.41     14.96 o 
   2  11  11      282.69      334.81     22.53 o 
   3  11  11       41.68       29.97      8.63 o 
   4  11  11      173.73      191.36     13.30 o 
   5  11  11       70.34       75.31     12.95 o 
   6  11  11       34.06       27.61     11.35 o 
   7  11  11       70.69       56.74     12.94 o 
  -5  12  11       52.70       63.83     21.37 o 
  -4  12  11      103.68      126.24     23.49 o 
  -3  12  11      267.03      309.89     31.03 o 
  -2  12  11        5.16        5.38      8.90 o 
  -1  12  11       74.11       71.52     11.37 o 
   0  12  11        3.90        3.23      8.21 o 
   1  12  11       88.67       72.77     14.08 o 
   2  12  11        4.57       17.31     11.99 o 
   3  12  11      273.13      291.78     15.85 o 
   4  12  11       92.58       80.79     12.56 o 
   5  12  11       38.15       37.53     12.57 o 
   6  12  11      114.23      133.67     28.27 o 
  -4  13  11      100.94       83.61     20.98 o 
  -3  13  11        3.35       -1.37     16.31 o 
  -2  13  11       84.00       81.23     12.24 o 
  -1  13  11       62.65       56.74     10.99 o 
   0  13  11       17.68       12.10     11.21 o 
   1  13  11       68.04       68.30     18.75 o 
   2  13  11       78.77       68.25     15.37 o 
   3  13  11        3.77       -2.23      7.94 o 
   4  13  11       93.62       76.63     15.53 o 
   5  13  11       76.17       86.85     29.33 o 
  -2  14  11       19.23       -0.94     12.58 o 
  -1  14  11       21.36        9.94     10.15 o 
   0  14  11       63.04       63.72     20.80 o 
   1  14  11       13.87       20.42     18.05 o 
   0   0  12      384.85      309.03     22.23 o 
   1   0  12     1647.32     1561.23     35.74 o 
   2   0  12      118.26      111.77      6.60 o 
   3   0  12       47.19       58.50      9.10 o 
   4   0  12       34.97       36.69      6.50 o 
   5   0  12      557.84      484.41     21.17 o 
   6   0  12      528.90      539.96     28.39 o 
   7   0  12     1611.41     1617.60     58.38 o 
   8   0  12        0.51       -5.21     12.64 o 
   9   0  12      459.84      471.74     29.20 o 
  10   0  12        8.19        4.35     14.29 o 
  11   0  12       60.60       47.78     17.36 o 
 -10   1  12       19.29       28.21     15.04 o 
  -9   1  12       13.04       15.67     13.79 o 
  -8   1  12      737.23      814.79     37.32 o 
  -7   1  12      288.82      264.62     21.14 o 
  -6   1  12     1230.78     1248.28     46.99 o 
  -5   1  12      273.77      290.62     13.70 o 
  -4   1  12       13.95       12.52      7.32 o 
  -3   1  12      194.95      180.70     12.92 o 
  -2   1  12      527.53      516.75     32.60 o 
  -1   1  12      117.31      110.03      7.70 o 
   0   1  12     4535.01     4384.24     89.90 o 
   1   1  12      136.91      139.76      8.94 o 
   2   1  12      670.18      625.73     16.55 o 
   3   1  12      204.11      205.81     10.90 o 
   4   1  12       26.10       27.80      6.90 o 
   5   1  12      266.28      251.62     28.24 o 
   6   1  12     1237.03     1241.47     34.95 o 
   7   1  12      276.25      249.78     22.02 o 
   8   1  12      697.39      772.26     37.09 o 
   9   1  12       13.91       -6.20     11.76 o 
  10   1  12       18.83       29.90     21.05 o 
  11   1  12       39.76       36.93     23.13 o 
 -11   2  12       45.20       30.12     23.38 o 
 -10   2  12       61.29       54.38     16.32 o 
  -9   2  12      126.25      146.06     20.21 o 
  -8   2  12      130.29      133.23     24.83 o 
  -7   2  12      927.26     1013.26     41.51 o 
  -6   2  12      316.16      303.23     20.73 o 
  -5   2  12      871.38      919.36     40.79 o 
  -4   2  12      785.12      777.91     23.60 o 
  -3   2  12      315.14      315.03     25.58 o 
  -2   2  12      123.89      142.98     18.13 o 
  -1   2  12     2615.59     2624.45    105.55 o 
   0   2  12       23.76       35.45      5.14 o 
   1   2  12     2640.84     2675.04     45.22 o 
   2   2  12      108.07      115.42      7.22 o 
   3   2  12      294.21      326.31     13.73 o 
   4   2  12      751.54      730.28     22.88 o 
   5   2  12      965.74     1028.86     28.59 o 
   6   2  12      305.27      319.69     16.01 o 
   7   2  12      996.12      994.00     70.25 o 
   8   2  12      122.69      111.86     17.74 o 
   9   2  12      109.29       95.00     17.37 o 
  10   2  12       55.23       38.81     16.19 o 
  11   2  12       50.86       70.01     26.65 o 
 -10   3  12        4.34        8.17     14.15 o 
  -9   3  12        9.20        3.78     12.46 o 
  -8   3  12      276.57      302.26     22.97 o 
  -7   3  12      317.40      304.13     22.68 o 
  -6   3  12      855.79      920.33     50.72 o 
  -5   3  12       14.57       -0.39      9.51 o 
  -4   3  12     1053.89     1083.10     40.13 o 
  -3   3  12       55.32       25.70     14.00 o 
  -2   3  12     1845.58     1906.23     54.90 o 
  -1   3  12      368.30      350.07     17.02 o 
   0   3  12     3321.79     3216.91     60.00 o 
   1   3  12      406.40      376.10     10.75 o 
   2   3  12     1879.80     1985.98     47.56 o 
   3   3  12       67.75       49.70      7.37 o 
   4   3  12     1160.75     1144.84     31.11 o 
   5   3  12       12.55       10.76      7.05 o 
   6   3  12      901.80      959.29     28.64 o 
   7   3  12      305.05      296.39     22.99 o 
   8   3  12      288.33      304.44     24.17 o 
   9   3  12       10.66        8.68     13.37 o 
  10   3  12        4.21      -12.99     12.99 o 
 -10   4  12        2.58        3.69     12.46 o 
  -9   4  12       64.98       55.10     15.09 o 
  -8   4  12        9.54       11.07     11.94 o 
  -7   4  12      677.91      692.35     32.49 o 
  -6   4  12      231.55      218.08     13.83 o 
  -5   4  12     1245.89     1332.95     36.23 o 
  -4   4  12       29.17       20.48      7.52 o 
  -3   4  12      828.23      800.12     23.97 o 
  -2   4  12      253.34      200.75     13.90 o 
  -1   4  12     1760.42     1768.94     76.24 o 
   0   4  12      144.05      131.12     12.55 o 
   1   4  12     1561.17     1539.71     32.13 o 
   2   4  12      218.40      194.37      9.82 o 
   3   4  12      774.00      760.84     27.52 o 
   4   4  12       42.81       45.76      8.11 o 
   5   4  12     1157.73     1129.09     35.13 o 
   6   4  12      254.81      234.95     14.34 o 
   7   4  12      663.13      673.62     21.44 o 
   8   4  12        8.84       -0.49     12.92 o 
   9   4  12       46.95       36.04     15.43 o 
  10   4  12        1.92        0.85     14.92 o 
 -10   5  12        9.03       14.12     15.02 o 
  -9   5  12        9.63       14.63     12.93 o 
  -8   5  12      237.07      275.47     22.98 o 
  -7   5  12       84.71       61.40     13.89 o 
  -6   5  12      874.91      865.28     32.89 o 
  -5   5  12      205.67      206.90     12.55 o 
  -4   5  12      542.66      561.80     20.21 o 
  -3   5  12      139.13      159.47     11.08 o 
  -2   5  12      544.35      504.25     17.39 o 
  -1   5  12       40.53       34.48      8.05 o 
   0   5  12      171.26      154.25     12.71 o 
   1   5  12       30.69       25.30      5.58 o 
   2   5  12      494.19      451.10     14.48 o 
   3   5  12      161.90      157.29     12.65 o 
   4   5  12      570.30      578.01     20.98 o 
   5   5  12      237.37      258.38     14.39 o 
   6   5  12      938.39      929.07     32.11 o 
   7   5  12       75.09       65.41      9.65 o 
   8   5  12      220.03      233.92     20.47 o 
   9   5  12       11.51        3.89     14.99 o 
  10   5  12        9.65        6.51     16.08 o 
 -10   6  12       13.78      -18.77     18.77 o 
  -9   6  12       40.85       49.91     17.84 o 
  -8   6  12       33.33       33.25     13.86 o 
  -7   6  12      591.44      607.07     30.52 o 
  -6   6  12        0.44       -3.72      6.82 o 
  -5   6  12      107.72       97.24     16.79 o 
  -4   6  12      203.45      179.80     19.60 o 
  -3   6  12      518.25      486.52     24.83 o 
  -2   6  12      197.99      198.82     13.83 o 
  -1   6  12      675.51      647.50     26.44 o 
   0   6  12        1.58       -8.93      8.93 o 
   1   6  12      626.44      601.01     25.23 o 
   2   6  12      192.93      193.85     10.73 o 
   3   6  12      499.74      503.57     16.29 o 
   4   6  12      246.51      233.59     14.93 o 
   5   6  12       79.95       71.91     10.07 o 
   6   6  12        2.17       -2.95      8.02 o 
   7   6  12      605.43      615.07     21.48 o 
   8   6  12       26.97       25.20      8.85 o 
   9   6  12       32.36       12.67     15.35 o 
  10   6  12       21.34       19.31     24.49 o 
  -9   7  12       17.97       38.08     20.00 o 
  -8   7  12      258.00      292.52     34.41 o 
  -7   7  12        4.93        4.53     15.67 o 
  -6   7  12      585.87      617.61     41.48 o 
  -5   7  12       48.28       42.77     10.10 o 
  -4   7  12       61.80       52.27      9.56 o 
  -3   7  12      131.10      147.14     13.26 o 
  -2   7  12      616.30      597.70     24.21 o 
  -1   7  12       82.07       63.42     10.92 o 
   0   7  12      286.29      300.52     18.06 o 
   1   7  12       69.34       62.64     11.15 o 
   2   7  12      672.76      621.09     18.61 o 
   3   7  12      142.47      134.02      9.78 o 
   4   7  12       43.18       35.84      9.34 o 
   5   7  12       45.44       27.37      9.68 o 
   6   7  12      610.33      600.53     39.49 o 
   7   7  12        3.88       -3.05      7.72 o 
   8   7  12      275.03      303.81     16.21 o 
   9   7  12       13.70        4.11     11.52 o 
  10   7  12        6.10        9.89     23.94 o 
  -9   8  12       24.33       20.90     21.71 o 
  -8   8  12       88.98       94.62     24.64 o 
  -7   8  12      359.46      411.90     35.47 o 
  -6   8  12       91.10       76.02     14.14 o 
  -5   8  12      197.19      216.64     13.83 o 
  -4   8  12      360.72      379.09     16.59 o 
  -3   8  12       29.31       32.16      7.65 o 
  -2   8  12      254.07      233.66     22.32 o 
  -1   8  12      391.47      448.12     23.26 o 
   0   8  12      115.07       93.85     12.73 o 
   1   8  12      460.07      475.83     23.67 o 
   2   8  12      223.95      238.38     12.70 o 
   3   8  12       24.08       12.34      6.84 o 
   4   8  12      379.11      351.05     15.06 o 
   5   8  12      193.27      178.03     14.75 o 
   6   8  12       87.23       79.81     12.03 o 
   7   8  12      384.05      391.29     17.68 o 
   8   8  12       72.54       54.89     10.91 o 
   9   8  12       38.24       23.40     12.24 o 
  -8   9  12       74.80       65.58     15.46 o 
  -7   9  12        1.53       -1.06     11.08 o 
  -6   9  12      281.19      277.93     21.14 o 
  -5   9  12        4.70       -8.30      9.77 o 
  -4   9  12       41.09       60.99      9.84 o 
  -3   9  12      135.61      121.76     13.74 o 
  -2   9  12      315.84      260.71     16.93 o 
  -1   9  12      187.41      175.14     16.37 o 
   0   9  12      440.13      456.19     23.46 o 
   1   9  12      211.55      169.42     16.10 o 
   2   9  12      344.31      292.78     15.24 o 
   3   9  12      147.94      153.60     11.35 o 
   4   9  12       34.41       35.01      8.27 o 
   5   9  12        4.75       -3.94      8.19 o 
   6   9  12      309.38      308.99     18.40 o 
   7   9  12        3.21       -8.41      8.41 o 
   8   9  12       93.10       77.68     18.73 o 
  -8  10  12       18.62       20.53     20.73 o 
  -7  10  12      181.20      192.54     20.16 o 
  -6  10  12       44.05       28.74     12.70 o 
  -5  10  12      139.15      154.51     17.32 o 
  -4  10  12      186.52      199.90     17.31 o 
  -3  10  12       49.40       54.65     11.09 o 
  -2  10  12       39.55       53.68      9.82 o 
  -1  10  12      384.09      375.77     19.78 o 
   0  10  12        3.49       -0.63      9.76 o 
   1  10  12      388.12      424.32     23.62 o 
   2  10  12       45.17       35.46     12.88 o 
   3  10  12       56.36       60.81     10.15 o 
   4  10  12      220.28      216.90     13.90 o 
   5  10  12      113.05       76.85     12.43 o 
   6  10  12       41.71       31.55     11.87 o 
   7  10  12      139.90      143.15     14.21 o 
   8  10  12       27.25       10.47     18.62 o 
  -7  11  12       12.49        5.87     16.93 o 
  -6  11  12       58.74       53.71     14.21 o 
  -5  11  12       16.10       -4.11     14.72 o 
  -4  11  12       37.01       45.09     17.38 o 
  -3  11  12      126.24      144.21     15.54 o 
  -2  11  12      228.61      220.46     15.15 o 
  -1  11  12       20.68       17.71      8.58 o 
   0  11  12      299.24      291.04     40.28 o 
   1  11  12       13.95       -3.96     12.04 o 
   2  11  12      225.06      257.94     20.99 o 
   3  11  12      108.74      116.67     11.29 o 
   4  11  12       28.19       20.07      8.74 o 
   5  11  12       10.09       -2.71      9.90 o 
   6  11  12       47.89       39.65     12.43 o 
   7  11  12       16.12      -14.05     20.31 o 
  -4  12  12       62.25      104.37     21.01 o 
  -3  12  12       12.62       12.93     15.92 o 
  -2  12  12      123.15      135.79     19.12 o 
  -1  12  12      126.09      126.24     12.80 o 
   0  12  12        0.37       -7.53      8.35 o 
   1  12  12      123.98      116.87     25.31 o 
   2  12  12      121.78       93.03     16.20 o 
   3  12  12       12.11       14.10      8.59 o 
   4  12  12       79.72       70.48     11.35 o 
   5  12  12       19.75        6.13     13.23 o 
   6  12  12       37.93       19.05     22.13 o 
  -3  13  12       46.50       30.25     18.24 o 
  -2  13  12       14.38       -4.74      9.59 o 
  -1  13  12       56.02       60.03     11.54 o 
   0  13  12      115.50      116.48     17.14 o 
   1  13  12       57.10       42.89     13.56 o 
   2  13  12       10.19        5.15     12.06 o 
   3  13  12       49.27       48.07     16.01 o 
   4  13  12        3.26      -12.57     12.57 o 
  -1  14  12       37.19       52.83     19.16 o 
   1   0  13      206.92      206.27     13.83 o 
   2   0  13     1245.98     1148.09     24.53 o 
   3   0  13     2318.68     2197.38     62.65 o 
   4   0  13      281.80      303.38     32.48 o 
   5   0  13     1569.44     1588.99     48.72 o 
   6   0  13        0.13       -9.68      9.68 o 
   7   0  13      472.77      515.36     29.16 o 
   8   0  13       11.73       20.88     14.30 o 
   9   0  13      197.89      188.06     22.00 o 
  10   0  13        0.81       -3.84     14.65 o 
 -10   1  13      346.66      404.16     46.74 o 
  -9   1  13       13.62        0.08     12.20 o 
  -8   1  13      390.95      403.30     32.44 o 
  -7   1  13       47.76       22.08     14.58 o 
  -6   1  13      262.37      252.43     20.76 o 
  -5   1  13       37.22       43.24      8.02 o 
  -4   1  13     1554.55     1563.42     47.69 o 
  -3   1  13      919.17      940.77     31.90 o 
  -2   1  13     1443.73     1513.24     69.10 o 
  -1   1  13      121.32      133.35      9.01 o 
   0   1  13      473.78      508.62     16.51 o 
   1   1  13      138.73      133.90      9.30 o 
   2   1  13     1369.69     1348.37     33.94 o 
   3   1  13      882.69      879.80     25.30 o 
   4   1  13     1534.13     1498.73     59.91 o 
   5   1  13       27.93       43.67     10.19 o 
   6   1  13      262.47      274.51     21.97 o 
   7   1  13       55.30       37.57     14.03 o 
   8   1  13      425.24      411.81     26.95 o 
   9   1  13       17.63       13.98     13.65 o 
  10   1  13      321.03      365.50     34.02 o 
 -10   2  13       55.31       51.04     16.26 o 
  -9   2  13      159.51      174.59     41.60 o 
  -8   2  13       39.99       39.39     13.98 o 
  -7   2  13      347.30      364.30     24.04 o 
  -6   2  13        7.46       -7.99      9.83 o 
  -5   2  13      518.20      480.72     25.91 o 
  -4   2  13      118.89      136.13     17.42 o 
  -3   2  13     1171.58     1137.71     56.81 o 
  -2   2  13      290.14      244.22     23.44 o 
  -1   2  13      548.26      526.10     16.83 o 
   0   2  13        0.60       -0.47      4.29 o 
   1   2  13      505.76      514.66     17.50 o 
   2   2  13      242.16      240.15     12.23 o 
   3   2  13     1045.60      991.08     27.82 o 
   4   2  13       96.87       89.03      9.46 o 
   5   2  13      514.41      465.97     18.15 o 
   6   2  13        9.40        5.41      7.83 o 
   7   2  13      362.26      354.37     24.21 o 
   8   2  13       45.95       53.90     14.73 o 
   9   2  13      189.30      198.91     23.14 o 
  10   2  13       48.84       35.21     20.16 o 
 -10   3  13      150.41      156.01     21.60 o 
  -9   3  13       22.88        1.32     12.32 o 
  -8   3  13       63.52       83.90     16.81 o 
  -7   3  13       14.11       20.36     12.10 o 
  -6   3  13      320.02      296.21     21.48 o 
  -5   3  13      105.83      104.67     20.83 o 
  -4   3  13     1354.59     1428.89     49.48 o 
  -3   3  13      389.26      387.85     29.97 o 
  -2   3  13     1352.73     1411.52     54.49 o 
  -1   3  13       42.72       50.40      9.17 o 
   0   3  13       32.72       33.76      5.73 o 
   1   3  13       52.35       50.18      6.38 o 
   2   3  13     1242.82     1222.83     32.74 o 
   3   3  13      346.42      344.46     15.14 o 
   4   3  13     1328.23     1356.15     37.13 o 
   5   3  13       95.56      101.56     20.49 o 
   6   3  13      302.70      292.27     15.65 o 
   7   3  13        9.82        5.46     12.66 o 
   8   3  13       80.33       89.45     21.72 o 
   9   3  13       28.60       28.61     15.95 o 
  10   3  13      166.24      152.74     21.84 o 
 -10   4  13       21.50       23.51     15.33 o 
  -9   4  13      241.40      229.12     46.65 o 
  -8   4  13       37.45       35.85     13.74 o 
  -7   4  13       24.34       17.98     12.61 o 
  -6   4  13       26.80       21.34      8.47 o 
  -5   4  13      108.21      112.15     10.99 o 
  -4   4  13      189.93      187.52     12.73 o 
  -3   4  13      668.91      698.88     22.75 o 
  -2   4  13      166.65      198.81     13.98 o 
  -1   4  13      395.96      380.88     18.06 o 
   0   4  13      154.05      162.61     17.82 o 
   1   4  13      397.90      384.74     13.18 o 
   2   4  13      142.56      145.09      9.76 o 
   3   4  13      674.26      688.14     22.63 o 
   4   4  13      213.64      209.97     13.73 o 
   5   4  13      131.99      153.57     12.42 o 
   6   4  13       26.00        8.33      8.11 o 
   7   4  13       29.65       19.05      9.36 o 
   8   4  13       43.51       35.14     14.64 o 
   9   4  13      245.79      251.09     24.73 o 
  10   4  13       23.01        7.77     16.28 o 
 -10   5  13      172.35      154.43     29.72 o 
  -9   5  13       27.36       50.94     16.29 o 
  -8   5  13       62.71       70.80     15.53 o 
  -7   5  13       52.32       56.41     13.82 o 
  -6   5  13       27.27       25.09      8.47 o 
  -5   5  13       79.27       71.60      9.85 o 
  -4   5  13      811.94      804.66     25.38 o 
  -3   5  13      232.65      224.80     12.47 o 
  -2   5  13      293.82      273.04     19.72 o 
  -1   5  13      246.08      217.79     14.18 o 
   0   5  13      110.23      110.42     11.94 o 
   1   5  13      218.55      214.42     10.70 o 
   2   5  13      334.95      309.08     13.65 o 
   3   5  13      207.70      198.46     13.21 o 
   4   5  13      751.24      695.15     28.57 o 
   5   5  13       75.96       65.28      9.92 o 
   6   5  13       29.58       29.08      9.41 o 
   7   5  13       41.93       25.46      8.35 o 
   8   5  13       55.49       45.82     15.36 o 
   9   5  13       31.52       49.00     16.22 o 
  10   5  13      185.06      222.73     35.87 o 
 -10   6  13        0.75      -17.68     18.38 o 
  -9   6  13      156.49      147.86     19.99 o 
  -8   6  13       90.15       81.30     15.77 o 
  -7   6  13        1.00        2.63     15.53 o 
  -6   6  13      109.54       94.40     13.28 o 
  -5   6  13      428.95      470.94     38.56 o 
  -4   6  13       65.22       52.87      9.83 o 
  -3   6  13      429.54      396.47     19.91 o 
  -2   6  13      879.65      798.88     60.47 o 
  -1   6  13      920.62      905.19     44.52 o 
   0   6  13       27.71       13.80      9.19 o 
   1   6  13      961.84      914.52     23.05 o 
   2   6  13      810.58      742.76     20.57 o 
   3   6  13      490.59      457.49     15.78 o 
   4   6  13       90.54       89.06     14.94 o 
   5   6  13      408.78      421.88     18.99 o 
   6   6  13       90.20       65.72     13.53 o 
   7   6  13        0.34       -7.28      7.28 o 
   8   6  13       81.23       86.51     13.87 o 
   9   6  13      140.88      178.26     23.08 o 
  -9   7  13       30.33       50.20     23.77 o 
  -8   7  13       21.45       33.47     18.49 o 
  -7   7  13      134.97      151.22     25.45 o 
  -6   7  13       70.59       59.09     19.89 o 
  -5   7  13      129.61      164.23     15.49 o 
  -4   7  13      961.60      934.88     33.91 o 
  -3   7  13        7.37       -3.66      7.31 o 
  -2   7  13      497.45      385.89     27.26 o 
  -1   7  13      658.84      596.73     26.32 o 
   0   7  13        1.35       -7.72      8.35 o 
   1   7  13      609.50      539.07     26.05 o 
   2   7  13      505.03      476.57     16.27 o 
   3   7  13       17.05        9.17      7.01 o 
   4   7  13      956.48     1038.61     32.37 o 
   5   7  13      107.45      113.47     12.14 o 
   6   7  13       67.01       59.88     11.05 o 
   7   7  13      122.26      119.78     12.34 o 
   8   7  13       12.69       16.98      9.45 o 
   9   7  13       34.61       17.63     15.32 o 
  -8   8  13        2.02       -2.82     16.40 o 
  -7   8  13        4.26       -7.26     16.71 o 
  -6   8  13       24.17       41.04     18.30 o 
  -5   8  13      265.97      272.84     18.92 o 
  -4   8  13       15.60        8.97      9.25 o 
  -3   8  13      269.47      261.90     23.05 o 
  -2   8  13      222.12      185.69     21.12 o 
  -1   8  13      416.19      392.17     22.29 o 
   0   8  13      236.78      241.34     18.68 o 
   1   8  13      458.68      430.13     29.26 o 
   2   8  13      247.61      253.06     13.06 o 
   3   8  13      298.09      285.79     13.80 o 
   4   8  13       17.83        4.62      8.87 o 
   5   8  13      255.55      267.27     20.15 o 
   6   8  13       18.74        6.55     10.01 o 
   7   8  13        5.90        2.67      8.56 o 
   8   8  13        4.63        2.40      8.95 o 
   9   8  13       65.47       66.77     25.00 o 
  -8   9  13       13.78        8.02     17.88 o 
  -7   9  13       87.55      101.66     22.74 o 
  -6   9  13       19.74       37.04     18.94 o 
  -5   9  13      100.19       81.68     19.28 o 
  -4   9  13      374.60      386.54     29.69 o 
  -3   9  13        2.21        2.40     13.24 o 
  -2   9  13      408.90      395.59     29.55 o 
  -1   9  13      135.74      138.45     15.32 o 
   0   9  13        0.37        3.90      8.91 o 
   1   9  13      136.93      147.29     17.11 o 
   2   9  13      406.47      387.65     15.89 o 
   3   9  13        0.90       -7.18      7.18 o 
   4   9  13      344.74      348.74     15.76 o 
   5   9  13       92.34       93.22     12.73 o 
   6   9  13       24.76        8.59      9.65 o 
   7   9  13       96.76       97.62     12.64 o 
   8   9  13       22.66        7.90      9.52 o 
  -7  10  13        5.36       13.02     19.02 o 
  -6  10  13      119.81      130.28     18.26 o 
  -5  10  13      261.71      251.06     29.19 o 
  -4  10  13       29.39       24.52     11.08 o 
  -3  10  13      319.58      313.59     19.69 o 
  -2  10  13      105.11       88.53     17.54 o 
  -1  10  13      117.29      107.41     18.63 o 
   0  10  13      130.07       96.10     14.50 o 
   1  10  13      111.59       81.35     15.64 o 
   2  10  13      117.06      129.24     11.13 o 
   3  10  13      326.56      328.71     15.11 o 
   4  10  13       24.63       27.93      8.84 o 
   5  10  13      258.61      299.05     19.75 o 
   6  10  13      113.08      112.58     14.33 o 
   7  10  13        5.35       -4.60      9.66 o 
  -5  11  13       67.63       65.57     20.14 o 
  -4  11  13       74.53      100.15     21.45 o 
  -3  11  13        4.00       16.21     19.16 o 
  -2  11  13      262.40      246.39     29.36 o 
  -1  11  13       51.41       27.52     18.48 o 
   0  11  13       38.90       31.48     12.66 o 
   1  11  13       57.57       70.50     13.99 o 
   2  11  13      238.96      248.11     20.05 o 
   3  11  13        4.01       -0.65     10.21 o 
   4  11  13       71.93       73.67     11.00 o 
   5  11  13       57.10       65.14     12.80 o 
   6  11  13        4.06       -0.31     19.19 o 
  -4  12  13        8.28       17.04     16.29 o 
  -3  12  13      118.12       99.42     23.83 o 
  -2  12  13       25.61       -1.47     10.51 o 
  -1  12  13        0.91      -11.09     11.09 o 
   0  12  13        5.60        0.47     10.54 o 
   1  12  13        4.25       -9.25     10.94 o 
   2  12  13       22.00       22.43      9.07 o 
   3  12  13      122.12      100.95     11.44 o 
   4  12  13        9.41        7.00     11.44 o 
   5  12  13      149.93       99.06     28.36 o 
  -2  13  13       26.77        1.29     11.69 o 
  -1  13  13       27.27       23.11     13.58 o 
   0  13  13        2.58      -11.26     11.72 o 
   1  13  13       30.83       34.22     17.40 o 
   2  13  13       26.54       23.36     16.40 o 
   0   0  14     1035.16      971.97     47.62 o 
   1   0  14     1331.06     1254.69     41.16 o 
   2   0  14     1466.02     1459.43     30.24 o 
   3   0  14      524.21      527.08     23.32 o 
   4   0  14      227.63      273.09     17.01 o 
   5   0  14       30.69       33.42      9.41 o 
   6   0  14       73.98       92.35     15.67 o 
   7   0  14      100.20      110.42     16.80 o 
   8   0  14      260.15      256.63     23.49 o 
   9   0  14      257.65      283.08     26.07 o 
  10   0  14        0.20       13.46     14.12 o 
 -10   1  14       32.17       14.76     14.15 o 
  -9   1  14        9.66       -6.15     13.65 o 
  -8   1  14      323.12      305.26     25.24 o 
  -7   1  14      232.39      280.22     23.01 o 
  -6   1  14       87.76       93.63     25.55 o 
  -5   1  14      753.40      705.05     33.00 o 
  -4   1  14       25.73       14.54     10.43 o 
  -3   1  14      339.60      335.97     17.73 o 
  -2   1  14      549.54      535.89     18.00 o 
  -1   1  14      182.25      208.47     11.16 o 
   0   1  14     1091.99     1190.72     39.76 o 
   1   1  14      223.03      203.85     11.21 o 
   2   1  14      548.31      520.61     22.87 o 
   3   1  14      330.16      326.92     14.67 o 
   4   1  14       17.60        9.21      8.40 o 
   5   1  14      741.17      728.20     56.64 o 
   6   1  14       43.97       49.59     14.04 o 
   7   1  14      244.90      250.09     22.79 o 
   8   1  14      304.53      280.59     46.97 o 
   9   1  14        9.62        2.97     14.01 o 
  10   1  14       30.30       24.99     15.94 o 
 -10   2  14       31.37       43.51     16.90 o 
  -9   2  14       76.62       84.25     18.10 o 
  -8   2  14      218.80      212.65     21.76 o 
  -7   2  14       85.66      133.19     17.23 o 
  -6   2  14      114.71      107.47     15.72 o 
  -5   2  14      779.68      843.02     46.81 o 
  -4   2  14      428.12      460.31     21.43 o 
  -3   2  14       12.47       -8.52     12.24 o 
  -2   2  14      393.63      410.19     30.14 o 
  -1   2  14     1680.21     1699.11     34.63 o 
   0   2  14      349.97      341.45     12.23 o 
   1   2  14     1758.42     1726.16     51.96 o 
   2   2  14      397.33      399.44     19.70 o 
   3   2  14        7.05       -1.98      6.41 o 
   4   2  14      413.18      418.07     21.33 o 
   5   2  14      790.97      823.86     49.13 o 
   6   2  14      135.67      117.84     13.73 o 
   7   2  14       88.85       97.28     16.45 o 
   8   2  14      217.53      250.78     28.34 o 
   9   2  14       67.68       33.73     16.85 o 
  10   2  14       30.53       35.01     22.10 o 
 -10   3  14       10.77       -9.28     22.15 o 
  -9   3  14        0.50       -7.53     11.94 o 
  -8   3  14      210.97      238.37     23.33 o 
  -7   3  14      167.96      229.76     21.26 o 
  -6   3  14      292.28      336.21     23.16 o 
  -5   3  14       94.71      111.12     15.19 o 
  -4   3  14      771.29      778.28     25.26 o 
  -3   3  14      238.12      264.88     17.15 o 
  -2   3  14      841.37      913.41     32.27 o 
  -1   3  14      187.78      152.71     13.04 o 
   0   3  14     2642.91     2605.24     49.75 o 
   1   3  14      227.29      227.55     12.36 o 
   2   3  14      737.91      759.20     23.87 o 
   3   3  14      234.36      238.21     13.28 o 
   4   3  14      794.04      786.05     25.11 o 
   5   3  14      126.86      134.82     11.83 o 
   6   3  14      310.57      299.05     19.75 o 
   7   3  14      163.57      175.11     20.38 o 
   8   3  14      207.99      218.73     22.46 o 
   9   3  14        0.52       -7.77     12.97 o 
  10   3  14        9.53       -6.68     21.82 o 
 -10   4  14       33.64       67.74     25.87 o 
  -9   4  14       27.76        4.73     13.15 o 
  -8   4  14       70.75       73.99     16.52 o 
  -7   4  14      521.41      576.52     29.90 o 
  -6   4  14      111.62      117.92     12.55 o 
  -5   4  14      523.89      502.71     20.16 o 
  -4   4  14      226.99      234.05     14.27 o 
  -3   4  14      196.58      220.61     13.37 o 
  -2   4  14      476.80      421.35     20.25 o 
  -1   4  14     1641.48     1638.02     49.44 o 
   0   4  14      262.48      245.44     12.64 o 
   1   4  14     1564.77     1517.44     32.69 o 
   2   4  14      482.39      438.57     17.74 o 
   3   4  14      189.88      204.84     13.21 o 
   4   4  14      266.36      250.28     15.01 o 
   5   4  14      513.98      510.35     20.65 o 
   6   4  14      151.47      154.34     13.18 o 
   7   4  14      499.86      542.72     23.10 o 
   8   4  14       73.13       84.19     18.25 o 
   9   4  14       19.14       20.92     14.52 o 
 -10   5  14        4.02       -6.09     21.06 o 
  -9   5  14        2.77        8.40     14.24 o 
  -8   5  14      235.66      233.62     21.76 o 
  -7   5  14       67.00       91.25     16.02 o 
  -6   5  14      610.51      619.71     23.68 o 
  -5   5  14       57.24       54.61      9.74 o 
  -4   5  14      151.17      146.39     14.21 o 
  -3   5  14      498.65      508.74     23.07 o 
  -2   5  14      276.57      264.24     16.79 o 
  -1   5  14       94.45      127.44     17.57 o 
   0   5  14      398.57      421.35     21.30 o 
   1   5  14      109.92      116.82      8.97 o 
   2   5  14      200.47      233.54     12.03 o 
   3   5  14      499.51      505.90     36.46 o 
   4   5  14      152.92      149.22     29.43 o 
   5   5  14       84.54       70.79     10.55 o 
   6   5  14      621.55      611.49     23.65 o 
   7   5  14       54.59       78.48     12.11 o 
   8   5  14      215.34      199.80     21.97 o 
   9   5  14        1.56       10.97     14.72 o 
  -9   6  14       58.54       48.72     22.10 o 
  -8   6  14       46.50       58.69     21.45 o 
  -7   6  14      480.65      506.47     39.38 o 
  -6   6  14       79.33       78.66     12.85 o 
  -5   6  14      154.12      158.56     15.95 o 
  -4   6  14       64.85       61.39     11.18 o 
  -3   6  14      114.55      120.26     28.41 o 
  -2   6  14      183.48      168.96     20.76 o 
  -1   6  14      668.19      675.45     37.79 o 
   0   6  14        6.94        2.21      8.23 o 
   1   6  14      643.02      668.35     19.38 o 
   2   6  14      190.39      200.80     12.52 o 
   3   6  14      122.01      117.19     11.68 o 
   4   6  14       83.85       94.01     11.28 o 
   5   6  14      137.28      130.24     17.04 o 
   6   6  14       65.58       54.98     10.69 o 
   7   6  14      488.56      499.15     20.14 o 
   8   6  14       35.45       28.05     16.23 o 
   9   6  14       51.74       59.26     17.89 o 
  -8   7  14       93.89      106.16     25.59 o 
  -7   7  14       20.10       22.68     18.88 o 
  -6   7  14      431.40      421.81     35.17 o 
  -5   7  14      213.28      211.84     17.43 o 
  -4   7  14       27.44       22.51      9.97 o 
  -3   7  14      169.53      174.85     20.25 o 
  -2   7  14      252.01      237.32     22.49 o 
  -1   7  14      273.41      233.63     22.79 o 
   0   7  14      516.06      544.14     25.74 o 
   1   7  14      216.59      226.77     12.33 o 
   2   7  14      267.35      262.05     12.89 o 
   3   7  14      156.95      135.52     10.86 o 
   4   7  14       28.02       42.34     10.25 o 
   5   7  14      213.50      210.29     15.55 o 
   6   7  14      436.20      445.86     21.44 o 
   7   7  14       23.74       19.85     10.58 o 
   8   7  14      100.68       77.19     11.17 o 
  -8   8  14       13.33        7.85     19.05 o 
  -7   8  14      242.44      246.03     30.53 o 
  -6   8  14      117.89      117.11     22.15 o 
  -5   8  14       89.27       91.77     29.00 o 
  -4   8  14       45.31       29.44     15.11 o 
  -3   8  14       44.17       32.04     14.30 o 
  -2   8  14       17.45       16.57     13.13 o 
  -1   8  14      435.74      423.01     23.40 o 
   0   8  14        2.51        7.01     15.03 o 
   1   8  14      457.02      449.81     23.80 o 
   2   8  14       18.58       17.43      8.42 o 
   3   8  14       52.60       40.05      8.96 o 
   4   8  14       32.85       28.97     10.28 o 
   5   8  14      101.23      101.53     13.02 o 
   6   8  14      120.81      150.58     25.56 o 
   7   8  14      269.77      275.52     18.45 o 
   8   8  14        6.51       -4.29      9.52 o 
  -7   9  14       63.09       64.50     22.57 o 
  -6   9  14      134.56      181.50     26.32 o 
  -4   9  14       35.59       34.67     14.05 o 
  -3   9  14       33.42       35.79     15.78 o 
  -2   9  14      247.53      278.49     26.88 o 
  -1   9  14       80.56       64.69     13.22 o 
   0   9  14      812.27      783.05     33.35 o 
   1   9  14       78.10       83.57     20.94 o 
   2   9  14      282.07      283.06     14.48 o 
   3   9  14       49.58       54.65      9.15 o 
   4   9  14       44.85       44.21     11.39 o 
   5   9  14       14.29        7.75     10.33 o 
   6   9  14      133.41      132.57     15.17 o 
   7   9  14       79.01       61.81     12.90 o 
   8   9  14       20.75      -11.57     16.73 o 
  -7  10  14      115.95      148.37     26.85 o 
  -4  10  14        7.66       35.90     15.98 o 
  -3  10  14       42.36       40.79     16.45 o 
  -2  10  14        2.73       12.04     13.27 o 
  -1  10  14      223.63      246.77     20.62 o 
   0  10  14        8.94       10.44     10.54 o 
   1  10  14      225.59      244.88     20.98 o 
   2  10  14        2.06       -2.13      7.69 o 
   3  10  14       51.54       29.42      8.81 o 
   4  10  14        6.70        2.54      8.73 o 
   5  10  14       77.11       57.60     12.82 o 
   6  10  14       33.16       29.00     11.68 o 
  -3  11  14       18.59       19.19     16.45 o 
  -2  11  14       68.24       64.42     19.19 o 
  -1  11  14       71.96       79.42     15.07 o 
   0  11  14      100.71       71.18     14.84 o 
   1  11  14       61.95       72.24     14.34 o 
   2  11  14       70.65       60.29      9.90 o 
   3  11  14       15.38       14.10      9.21 o 
   4  11  14      114.82       81.27     11.65 o 
   5  11  14       13.98       15.13     11.05 o 
  -3  12  14       37.68       45.06     17.15 o 
  -2  12  14       35.36       13.21     16.65 o 
  -1  12  14       54.56       51.01     14.80 o 
   0  12  14       78.52       88.99     15.70 o 
   1  12  14       46.61       33.08     13.46 o 
   2  12  14       40.76       28.37      9.29 o 
   3  12  14       44.38       40.38     11.56 o 
  -2  13  14       18.36       -7.85     16.09 o 
  -1  13  14       87.85       43.78     18.33 o 
   1   0  15        4.24        7.18      8.55 o 
   2   0  15      206.90      219.92     10.38 o 
   3   0  15     1694.61     1653.49     51.31 o 
   4   0  15      221.91      235.20     16.84 o 
   5   0  15      506.49      502.07     23.31 o 
   6   0  15        3.84        0.11     10.90 o 
   7   0  15       25.31       -0.22     13.29 o 
   8   0  15      303.56      361.82     28.66 o 
   9   0  15      233.67      252.98     25.56 o 
  -9   1  15      110.34      112.64     19.01 o 
  -8   1  15      268.44      264.12     25.07 o 
  -7   1  15       82.98       87.55     16.42 o 
  -6   1  15        3.55       -1.94     10.30 o 
  -5   1  15       51.93       38.72     12.87 o 
  -4   1  15      331.31      391.08     49.70 o 
  -3   1  15      399.87      424.70     23.36 o 
  -2   1  15      318.53      317.45     13.93 o 
  -1   1  15      382.27      383.55     15.28 o 
   0   1  15       21.72       23.89     10.15 o 
   1   1  15      364.00      355.46     14.98 o 
   2   1  15      321.64      292.07     17.91 o 
   3   1  15      434.10      422.58     21.39 o 
   4   1  15      298.56      324.07     19.62 o 
   5   1  15       47.12       22.01     10.28 o 
   6   1  15        6.08       -3.37     11.16 o 
   7   1  15       85.48       78.27     16.28 o 
   8   1  15      273.66      252.52     24.20 o 
   9   1  15      120.59      120.43     20.11 o 
 -10   2  15      137.08      161.83     34.86 o 
  -9   2  15      136.40      164.06     21.83 o 
  -8   2  15      166.19      187.27     21.61 o 
  -7   2  15        0.75       -4.77     11.73 o 
  -6   2  15       19.79        8.71     12.89 o 
  -5   2  15      334.91      327.66     22.54 o 
  -4   2  15      297.69      314.88     17.90 o 
  -3   2  15      792.57      827.15     47.57 o 
  -2   2  15      126.98      132.00     10.14 o 
  -1   2  15       68.68       70.57      7.50 o 
   0   2  15       43.31       52.41      7.10 o 
   1   2  15       42.01       43.78      9.56 o 
   2   2  15       96.69       83.02     11.86 o 
   3   2  15      785.43      807.33     25.30 o 
   4   2  15      255.17      243.04     13.93 o 
   5   2  15      321.69      343.92     21.31 o 
   6   2  15       23.29       22.03     19.93 o 
   7   2  15        1.38       -0.59     12.81 o 
   8   2  15      177.72      191.28     33.73 o 
   9   2  15      142.70      160.25     47.07 o 
 -10   3  15       92.55      103.34     27.94 o 
  -9   3  15       59.72       44.46     16.12 o 
  -8   3  15       63.41       87.48     16.41 o 
  -7   3  15       25.89       15.87     13.80 o 
  -6   3  15      200.22      190.74     19.02 o 
  -5   3  15      322.52      338.27     32.09 o 
  -4   3  15      600.09      615.23     36.67 o 
  -3   3  15      217.94      255.51     17.64 o 
  -2   3  15      464.90      480.27     22.54 o 
  -1   3  15       36.14       40.81      6.70 o 
   0   3  15      147.53      155.22     10.85 o 
   1   3  15       19.83       19.22      7.04 o 
   2   3  15      592.64      564.20     20.45 o 
   3   3  15      280.69      278.10     14.49 o 
   4   3  15      614.28      609.10     22.34 o 
   5   3  15      321.05      330.63     21.26 o 
   6   3  15      221.22      197.96     17.59 o 
   7   3  15       20.35       12.76     13.31 o 
   8   3  15       67.04       63.56     17.10 o 
   9   3  15       65.77       62.92     18.03 o 
  -9   4  15      147.45      196.39     36.62 o 
  -8   4  15       94.66      127.10     19.08 o 
  -7   4  15       14.68       11.30      9.45 o 
  -6   4  15      119.94      134.79     13.46 o 
  -5   4  15      277.91      253.46     15.26 o 
  -4   4  15      310.48      286.39     15.40 o 
  -3   4  15     1139.61     1192.28     34.19 o 
  -2   4  15       83.84       93.11     12.32 o 
  -1   4  15       83.08       85.12     15.64 o 
   0   4  15      328.12      303.12     13.87 o 
   1   4  15       50.63       44.15      7.13 o 
   2   4  15      103.66       82.06      9.84 o 
   3   4  15     1270.34     1253.30     35.10 o 
   4   4  15      301.06      266.61     15.20 o 
   5   4  15      311.99      304.38     16.71 o 
   6   4  15      131.71      126.67     15.88 o 
   7   4  15       11.71       -3.65     12.46 o 
   8   4  15      115.97      122.85     23.08 o 
   9   4  15      163.61      182.90     24.21 o 
  -9   5  15        4.99       -0.59     13.80 o 
  -8   5  15       92.89      125.93     18.70 o 
  -7   5  15       28.05       36.18     13.89 o 
  -6   5  15        5.16       -0.23      8.58 o 
  -5   5  15      328.62      306.52     19.83 o 
  -4   5  15      358.97      370.24     20.89 o 
  -3   5  15      584.18      559.16     24.98 o 
  -2   5  15      296.68      288.39     24.30 o 
  -1   5  15      242.13      223.01     23.80 o 
   0   5  15       49.49       48.93      8.29 o 
   1   5  15      233.61      228.36     11.53 o 
   2   5  15      330.93      326.41     13.67 o 
   3   5  15      578.67      605.48     22.34 o 
   4   5  15      338.21      334.65     17.49 o 
   5   5  15      334.95      312.60     16.97 o 
   6   5  15        4.74       -6.45      8.79 o 
   7   5  15       26.96       21.99     13.63 o 
   8   5  15       86.05      113.26     19.57 o 
   9   5  15        2.97        6.28     15.07 o 
  -8   6  15       38.27       46.04     20.45 o 
  -7   6  15        9.26       41.40     18.35 o 
  -6   6  15       66.71       61.51     13.05 o 
  -5   6  15      486.34      487.73     24.89 o 
  -4   6  15      189.57      189.91     15.75 o 
  -3   6  15      379.07      382.57     23.78 o 
  -2   6  15      738.99      718.58     39.86 o 
  -1   6  15      248.57      242.57     22.88 o 
   0   6  15      407.94      333.70     19.95 o 
   1   6  15      237.77      259.02     13.18 o 
   2   6  15      708.09      667.88     20.06 o 
   3   6  15      373.71      359.82     18.21 o 
   4   6  15      174.35      193.91     14.71 o 
   5   6  15      448.89      431.70     20.43 o 
   6   6  15       54.13       47.59     10.69 o 
   7   6  15        6.87       -4.83     11.79 o 
   8   6  15       39.71       21.48     15.79 o 
  -8   7  15       44.19       76.29     24.78 o 
  -7   7  15       57.84       81.46     23.91 o 
  -6   7  15      148.60      130.18     24.84 o 
  -5   7  15       12.50       17.89     10.51 o 
  -4   7  15      368.45      362.51     21.03 o 
  -3   7  15      272.44      224.91     23.46 o 
  -2   7  15      162.53      171.33     21.31 o 
  -1   7  15      216.17      218.71     25.00 o 
   0   7  15       85.03       82.58     13.20 o 
   1   7  15      219.10      203.89     12.57 o 
   2   7  15      193.44      207.92     12.57 o 
   3   7  15      292.05      279.67     14.33 o 
   4   7  15      340.87      335.72     21.47 o 
   5   7  15       11.18       -3.01      9.28 o 
   6   7  15      148.78      165.57     15.84 o 
   7   7  15       53.90       54.52     12.20 o 
   8   7  15       37.66       29.39     16.23 o 
  -8   8  15       12.90       31.26     21.98 o 
  -7   8  15        8.22        7.26     16.37 o 
  -6   8  15       70.29       89.17     22.57 o 
  -5   8  15      176.08      186.39     17.04 o 
  -4   8  15       63.72       64.22     17.96 o 
  -3   8  15      117.37      101.21     19.64 o 
  -2   8  15      263.62      225.25     24.33 o 
  -1   8  15       41.51       49.53     16.90 o 
   0   8  15       10.20       -3.14      9.77 o 
   1   8  15       54.28       68.11      8.96 o 
   2   8  15      284.12      260.12     13.90 o 
   3   8  15      136.63      122.04     11.01 o 
   4   8  15       53.62       42.33     11.52 o 
   5   8  15      195.15      172.51     17.33 o 
   6   8  15       71.15       68.10     13.01 o 
   7   8  15        5.74       -7.68      9.57 o 
   8   8  15       16.21       12.07     16.37 o 
  -7   9  15       41.44       83.05     24.31 o 
  -4   9  15      345.22      338.30     29.55 o 
  -3   9  15       44.31       12.40     14.92 o 
  -2   9  15       88.31       83.39     18.69 o 
  -1   9  15       28.03       24.70     14.95 o 
   0   9  15       26.85        3.51     10.74 o 
   1   9  15       23.07       16.82      7.77 o 
   2   9  15       74.67       87.36     10.41 o 
   3   9  15       24.63       17.62      8.37 o 
   4   9  15      339.92      356.62     20.24 o 
   5   9  15      181.81      199.29     17.44 o 
   6   9  15      125.72      139.76     19.25 o 
   7   9  15       51.50       72.01     15.66 o 
  -4  10  15      112.16      105.32     20.87 o 
  -2  10  15       50.12       32.99     16.96 o 
  -1  10  15      104.00       85.56     20.52 o 
   0  10  15       15.54       14.57     11.68 o 
   1  10  15       93.04       99.88     15.80 o 
   2  10  15       65.60       63.41     10.07 o 
   3  10  15      270.47      295.48     16.29 o 
   4  10  15      107.74      113.07     19.74 o 
   5  10  15      124.00      128.20     21.77 o 
   6  10  15       71.51       89.48     24.33 o 
  -3  11  15        0.29       -1.79     15.76 o 
  -2  11  15      129.91      159.12     25.23 o 
  -1  11  15       33.25       32.88     12.87 o 
   0  11  15        4.44       -1.80     11.94 o 
   1  11  15       40.55       38.62     13.63 o 
   2  11  15      115.08      122.98     12.12 o 
   3  11  15        1.60       -6.91      8.09 o 
   4  11  15      137.71      136.19     13.74 o 
  -3  12  15      157.50      119.09     23.07 o 
  -2  12  15       18.10       14.19     16.01 o 
  -1  12  15        6.38       19.03     22.46 o 
   0  12  15        2.45      -11.34     11.34 o 
   1  12  15        2.85       -2.07     15.00 o 
   0   0  16     1506.11     1476.12     68.24 o 
   1   0  16        4.11        6.43      8.75 o 
   2   0  16      293.57      296.41     18.66 o 
   3   0  16      103.67      103.49     13.13 o 
   4   0  16      708.94      728.30     29.70 o 
   5   0  16      378.92      406.51     21.66 o 
   6   0  16       42.81       34.87     14.17 o 
   7   0  16      157.14      160.84     20.78 o 
   8   0  16        0.78       10.24     14.41 o 
   9   0  16       27.23       19.99     15.35 o 
  -9   1  16       31.65       40.54     16.53 o 
  -8   1  16       58.74       62.52     20.32 o 
  -7   1  16       93.39       98.13     24.12 o 
  -6   1  16      323.76      355.12     57.58 o 
  -5   1  16      136.73      147.33     26.34 o 
  -4   1  16       44.34       37.43     10.77 o 
  -3   1  16      128.45      160.86     14.60 o 
  -2   1  16      109.93       94.45      9.50 o 
  -1   1  16     1616.29     1657.91     53.54 o 
   0   1  16      814.84      793.70     32.89 o 
   1   1  16     1554.67     1564.15     49.20 o 
   2   1  16      164.76      160.68     14.69 o 
   3   1  16      119.04      131.34     14.67 o 
   4   1  16       33.96       28.94     10.91 o 
   5   1  16      140.49      161.46     15.88 o 
   6   1  16      315.64      336.07     25.01 o 
   7   1  16       89.31      100.55     18.30 o 
   8   1  16       62.08       81.02     21.37 o 
   9   1  16       25.99       27.48     16.62 o 
  -9   2  16       18.78       18.86     15.37 o 
  -8   2  16      145.78      177.79     21.71 o 
  -7   2  16      167.84      157.54     33.65 o 
  -6   2  16      246.09      299.41     23.05 o 
  -5   2  16      280.62      303.26     22.85 o 
  -4   2  16       98.50       96.94     12.46 o 
  -3   2  16       31.70        0.56     14.08 o 
  -2   2  16      220.97      219.63     12.33 o 
  -1   2  16      223.65      224.30     10.82 o 
   0   2  16      723.28      738.25     29.70 o 
   1   2  16      331.39      304.28     18.06 o 
   2   2  16      166.05      150.32     18.09 o 
   3   2  16       35.80       37.18      8.90 o 
   4   2  16       93.67       91.59     13.32 o 
   5   2  16      231.11      227.47     18.40 o 
   6   2  16      264.43      286.91     33.49 o 
   7   2  16      204.81      175.96     20.86 o 
   8   2  16      113.51      115.52     20.36 o 
   9   2  16       11.63       -4.90     14.30 o 
  -9   3  16       71.27       92.90     19.27 o 
  -8   3  16       84.94      106.28     18.79 o 
  -7   3  16      172.45      202.62     36.22 o 
  -6   3  16      170.65      194.82     20.44 o 
  -5   3  16       11.18       -0.16     10.75 o 
  -4   3  16      122.18      135.30     16.32 o 
  -3   3  16       51.47       46.14     11.37 o 
  -2   3  16      208.76      249.26     17.31 o 
  -1   3  16      406.51      403.46     14.15 o 
   0   3  16     1586.78     1573.16     38.72 o 
   1   3  16      339.59      332.76     19.98 o 
   2   3  16      229.00      226.78     16.84 o 
   3   3  16       55.62       49.00      9.27 o 
   4   3  16      106.32      105.15     14.57 o 
   5   3  16       25.18       19.54     11.38 o 
   6   3  16      183.32      205.66     18.66 o 
   7   3  16      155.02      133.64     19.17 o 
   8   3  16       80.94       94.85     19.14 o 
   9   3  16       65.90       54.30     18.32 o 
  -9   4  16       44.72       49.47     23.27 o 
  -8   4  16      105.71      101.32     18.86 o 
  -7   4  16      180.81      164.67     16.66 o 
  -6   4  16      108.70      132.72     16.14 o 
  -5   4  16      102.66       98.48     12.60 o 
  -4   4  16       36.93       28.46      8.52 o 
  -3   4  16       85.50       78.74     15.63 o 
  -2   4  16      179.01      176.79     26.41 o 
  -1   4  16      558.60      581.40     20.07 o 
   0   4  16      185.29      199.36     12.90 o 
   1   4  16      537.46      509.23     22.17 o 
   2   4  16      138.99      137.50     12.19 o 
   3   4  16       72.49       35.91      9.47 o 
   4   4  16       48.06       49.09     14.25 o 
   5   4  16       70.39       53.88     17.50 o 
   6   4  16      123.03      133.55     16.69 o 
   7   4  16      178.06      198.98     22.97 o 
   8   4  16      101.20       88.89     27.87 o 
  -9   5  16       26.37       30.67     23.46 o 
  -8   5  16      100.27      124.90     25.62 o 
  -7   5  16       54.30       48.38     20.28 o 
  -6   5  16      344.12      372.82     24.62 o 
  -5   5  16      111.92      118.44     15.22 o 
  -4   5  16       44.02       41.81     11.94 o 
  -3   5  16      105.58      137.25     14.39 o 
  -2   5  16      296.36      274.70     25.93 o 
  -1   5  16      377.37      385.64     29.77 o 
   0   5  16      529.53      499.14     18.89 o 
   1   5  16      388.08      372.53     14.66 o 
   2   5  16      266.90      261.86     15.89 o 
   3   5  16      121.91      121.52     12.17 o 
   4   5  16       38.22       41.58      9.95 o 
   5   5  16      127.99      110.52     12.36 o 
   6   5  16      310.85      319.71     22.79 o 
   7   5  16       44.99       44.66     14.20 o 
   8   5  16       88.05       82.58     18.11 o 
  -8   6  16       14.36        4.69     17.74 o 
  -7   6  16      135.43      158.15     26.51 o 
  -6   6  16      149.40      153.78     40.09 o 
  -5   6  16      219.55      221.72     18.84 o 
  -4   6  16       52.72       49.25     11.16 o 
  -3   6  16       10.88       12.26     14.41 o 
  -2   6  16       28.77       21.18     14.72 o 
  -1   6  16      772.79      830.95     44.69 o 
   0   6  16      578.99      544.84     20.16 o 
   1   6  16      759.81      773.13     22.45 o 
   2   6  16       20.77       24.47      8.25 o 
   3   6  16        6.66        0.70      8.35 o 
   4   6  16       52.70       55.92     16.18 o 
   5   6  16      193.93      173.72     16.00 o 
   6   6  16      139.39      167.93     15.47 o 
   7   6  16      127.53      107.57     16.01 o 
   8   6  16       10.75       -0.73     15.07 o 
  -8   7  16       32.94       42.88     23.83 o 
  -7   7  16       37.38       39.25     21.71 o 
  -6   7  16      282.87      314.45     33.27 o 
  -5   7  16      333.03      307.74     20.97 o 
  -4   7  16       44.52       11.31     14.50 o 
  -3   7  16       43.20       32.13     15.39 o 
  -2   7  16      339.08      319.31     28.18 o 
  -1   7  16      209.86      163.48     22.10 o 
   0   7  16      413.48      413.15     31.14 o 
   1   7  16      210.62      231.11     13.62 o 
   2   7  16      341.10      329.31     14.89 o 
   3   7  16       34.37       24.01     10.13 o 
   4   7  16       45.06       33.24     10.50 o 
   5   7  16      329.65      329.46     19.03 o 
   6   7  16      296.24      294.69     18.92 o 
   7   7  16       27.30        0.67     14.81 o 
  -7   8  16      111.40      149.35     26.90 o 
  -6   8  16      208.70      225.86     30.14 o 
  -5   8  16      137.06      136.33     21.87 o 
  -4   8  16      148.59      176.39     24.31 o 
  -3   8  16       41.56       -1.73     14.61 o 
  -2   8  16       89.49       68.75     17.24 o 
  -1   8  16      273.96      256.48     27.49 o 
   0   8  16      319.37      306.84     21.46 o 
   1   8  16      281.65      303.52     15.50 o 
   2   8  16       86.57       80.67      9.89 o 
   3   8  16       46.86       52.25      9.98 o 
   4   8  16      126.11      142.86     14.68 o 
   5   8  16      155.43      165.52     20.08 o 
   6   8  16      195.23      204.88     17.72 o 
   7   8  16      130.61      121.33     33.61 o 
  -4   9  16        4.54      -10.23     13.49 o 
  -3   9  16        3.80       20.78     15.03 o 
  -2   9  16      138.16      152.92     23.77 o 
  -1   9  16      160.93      126.19     23.24 o 
   0   9  16      244.76      214.74     19.64 o 
   1   9  16      184.01      176.01     12.79 o 
   2   9  16      160.13      157.27     13.19 o 
   3   9  16        0.81       -6.13      7.71 o 
   4   9  16        5.03       -2.39      9.99 o 
   5   9  16      112.59       98.49     14.00 o 
   6   9  16       86.15      130.11     15.62 o 
  -4  10  16       11.06       -2.01     16.40 o 
  -3  10  16       18.74       27.88     15.81 o 
  -2  10  16        8.81       -7.26     12.74 o 
  -1  10  16       98.50       92.61     21.09 o 
   0  10  16      112.11      121.11     17.72 o 
   1  10  16      108.50       95.94     11.08 o 
   2  10  16        2.73       -6.31      8.94 o 
   3  10  16       22.05        7.81      9.08 o 
   4  10  16       17.04        6.40     11.30 o 
   5  10  16       19.86       -3.58     20.76 o 
  -3  11  16       35.73       22.04     17.60 o 
  -2  11  16       16.80       21.37     16.09 o 
  -1  11  16       13.41        3.13     16.23 o 
   0  11  16       39.41       41.71     14.04 o 
   1  11  16       16.04       15.45      8.81 o 
   2  11  16       27.58       29.13      9.40 o 
   1   0  17      977.86     1073.48     37.98 o 
   2   0  17      478.64      553.76     25.65 o 
   3   0  17      599.28      554.39     25.96 o 
   4   0  17      515.62      527.67     25.87 o 
   5   0  17      135.22      138.73     27.07 o 
   6   0  17        0.19       -4.52     12.10 o 
   7   0  17        0.77      -13.01     13.01 o 
   8   0  17       42.66       40.90     16.82 o 
   9   0  17       36.92       17.40     21.87 o 
  -9   1  17      169.33      211.50     36.65 o 
  -8   1  17       14.27       -3.05     14.37 o 
  -7   1  17        3.52        8.55     14.29 o 
  -6   1  17       20.69       21.87     13.24 o 
  -5   1  17       33.08        8.58     19.58 o 
  -4   1  17      207.51      222.18     17.44 o 
  -3   1  17      670.64      651.54     28.29 o 
  -2   1  17     1227.83     1331.04     58.74 o 
  -1   1  17       37.60       45.97     11.47 o 
   0   1  17        0.29        5.03      7.13 o 
   1   1  17       53.59       55.48     11.03 o 
   2   1  17     1190.35     1181.10     40.88 o 
   3   1  17      791.80      802.21     31.99 o 
   4   1  17      188.83      198.85     23.87 o 
   5   1  17       58.21       57.77     12.29 o 
   6   1  17       17.59       -9.61     19.22 o 
   7   1  17        1.57        3.32     13.41 o 
   8   1  17       16.00       22.28     15.01 o 
  -9   2  17       65.10       32.74     24.64 o 
  -8   2  17       61.72       51.13     17.32 o 
  -7   2  17        1.20       -0.70     12.16 o 
  -6   2  17        8.83       24.39     13.10 o 
  -5   2  17       85.76      100.39     16.18 o 
  -4   2  17      480.24      511.36     24.66 o 
  -3   2  17      207.22      206.95     20.04 o 
  -2   2  17      190.43      205.14     13.10 o 
  -1   2  17      332.14      331.25     13.33 o 
   0   2  17        1.41        6.03      8.95 o 
   1   2  17      298.58      310.22     40.95 o 
   2   2  17      218.30      209.97     16.86 o 
   3   2  17      193.22      188.44     16.98 o 
   4   2  17      543.64      537.87     26.18 o 
   5   2  17       59.45       58.75     12.93 o 
   6   2  17       10.11       -4.27     18.07 o 
   7   2  17        1.76       -9.97     14.14 o 
   8   2  17       45.41       41.35     16.54 o 
  -9   3  17      273.60      345.56     40.03 o 
  -8   3  17       11.94       13.23     15.22 o 
  -7   3  17        2.36      -12.25     12.25 o 
  -6   3  17      175.89      173.12     19.79 o 
  -5   3  17       71.95       66.35     21.26 o 
  -4   3  17      286.25      281.99     17.20 o 
  -3   3  17      161.17      152.79     16.27 o 
  -2   3  17      110.37      115.79      9.27 o 
  -1   3  17       15.95       15.45      7.50 o 
   0   3  17       76.79       68.89      9.59 o 
   1   3  17       32.62       17.49      9.81 o 
   2   3  17       91.86       83.51     20.31 o 
   3   3  17      217.18      195.92     13.88 o 
   4   3  17      291.20      313.15     21.00 o 
   5   3  17       80.08      103.36     37.56 o 
   6   3  17      182.92      167.07     17.70 o 
   7   3  17        2.20      -10.65     15.53 o 
   8   3  17       16.34       14.72     21.90 o 
  -9   4  17       16.22        6.84     22.49 o 
  -8   4  17       59.57       68.53     17.32 o 
  -7   4  17       25.96       26.91     10.99 o 
  -6   4  17      148.60      168.85     15.40 o 
  -5   4  17      127.97      145.59     13.45 o 
  -4   4  17      426.10      457.10     24.29 o 
  -3   4  17       96.81      108.04     14.63 o 
  -2   4  17      242.29      238.71     25.34 o 
  -1   4  17       78.40       74.63      9.75 o 
   0   4  17      234.98      237.17     14.95 o 
   1   4  17       60.91       60.89      9.49 o 
   2   4  17      236.75      255.71     19.13 o 
   3   4  17      129.99      136.18     13.05 o 
   4   4  17      466.50      453.57     20.25 o 
   5   4  17      136.29      171.69     18.15 o 
   6   4  17      156.45      164.35     18.09 o 
   7   4  17       26.16       16.01     15.79 o 
   8   4  17       51.37       51.64     17.05 o 
  -8   5  17        7.54       -2.37     19.92 o 
  -7   5  17        8.71       -8.16     18.52 o 
  -6   5  17        6.12        0.27     10.83 o 
  -5   5  17      172.08      184.49     20.69 o 
  -4   5  17      201.26      207.47     19.51 o 
  -3   5  17      390.18      389.16     31.39 o 
  -2   5  17      291.85      284.92     28.41 o 
  -1   5  17      167.01      174.13     13.08 o 
   0   5  17       15.51        0.37      8.76 o 
   1   5  17      159.23      181.25     13.55 o 
   2   5  17      251.45      236.28     15.81 o 
   3   5  17      395.14      396.09     50.92 o 
   4   5  17      223.87      237.37     16.37 o 
   5   5  17      181.20      173.62     15.18 o 
   6   5  17        8.76       11.49     14.81 o 
   7   5  17       11.29       -4.89     19.83 o 
  -7   6  17       49.29       75.51     24.86 o 
  -6   6  17       17.77       -8.73     10.55 o 
  -5   6  17       48.49       44.26     12.74 o 
  -4   6  17      238.09      234.16     25.67 o 
  -3   6  17      187.86      189.55     24.95 o 
  -2   6  17      318.80      313.80     28.21 o 
  -1   6  17       59.25       63.27     16.98 o 
   0   6  17       49.08       45.99      9.51 o 
   1   6  17       60.67       69.57      9.29 o 
   2   6  17      297.61      296.24     14.88 o 
   3   6  17      175.85      213.36     15.77 o 
   4   6  17      252.85      254.96     17.33 o 
   5   6  17       52.66       40.03     11.19 o 
   6   6  17       20.48       13.38     12.50 o 
   7   6  17       49.94       59.61     25.63 o 
  -7   7  17       76.54       88.17     24.89 o 
  -6   7  17       17.01       17.35     17.66 o 
  -5   7  17       13.98      -13.86     13.86 o 
  -4   7  17       92.36      101.85     19.16 o 
  -3   7  17      325.65      352.66     30.33 o 
  -2   7  17      106.18      108.84     19.55 o 
  -1   7  17       48.42       54.00     17.91 o 
   0   7  17        1.84       -1.20      8.10 o 
   1   7  17       41.39       46.16      9.23 o 
   2   7  17      129.53      131.84     11.73 o 
   3   7  17      328.73      345.33     19.25 o 
   4   7  17      102.61       92.77     13.05 o 
   5   7  17       12.63        2.07     10.80 o 
   6   7  17       24.95       19.95     11.58 o 
   7   7  17       77.23       57.66     20.76 o 
  -5   8  17       33.60        6.84     15.14 o 
  -4   8  17      134.82      124.34     21.48 o 
  -3   8  17       41.83       23.91     15.28 o 
  -2   8  17      137.01      158.45     24.28 o 
  -1   8  17       62.00       54.53     17.93 o 
   0   8  17       32.01       39.29     13.18 o 
   1   8  17       79.43       78.73     10.63 o 
   2   8  17      135.33      142.43     12.31 o 
   3   8  17       41.23       38.82     11.26 o 
   4   8  17      114.69      127.20     15.11 o 
   5   8  17       43.48       45.01     12.39 o 
   6   8  17      110.63      126.75     23.65 o 
   7   8  17       27.34        7.57     17.85 o 
  -4   9  17       54.13       38.55     17.68 o 
  -3   9  17      142.27      119.59     22.52 o 
  -2   9  17       43.66       27.41     16.12 o 
  -1   9  17       68.14       84.84     22.21 o 
   0   9  17       97.65      112.67     21.65 o 
   1   9  17       78.76      101.51     11.28 o 
   2   9  17       45.43       40.33      9.90 o 
   3   9  17      125.16      126.72     12.22 o 
   4   9  17       55.57       30.99     13.01 o 
   5   9  17      168.54      172.63     23.86 o 
   6   9  17        4.29        8.30     21.71 o 
  -4  10  17       88.53      112.58     24.05 o 
  -3  10  17       70.40       17.63     16.85 o 
  -2  10  17       73.51       70.23     18.66 o 
  -1  10  17       28.49       12.96     16.93 o 
   0  10  17       94.49       98.81     17.40 o 
   1  10  17       30.54       27.15      9.57 o 
   2  10  17       98.04       89.12     11.28 o 
   3  10  17       57.69       37.79     10.70 o 
   4  10  17       75.19       60.09     24.39 o 
  -3  11  17      102.37       98.72     22.46 o 
  -2  11  17       43.28       63.67     19.47 o 
  -1  11  17       16.60        3.77     16.87 o 
   0  11  17       23.28       -6.93     14.67 o 
   0   0  18        6.30      -10.87     14.16 o 
   1   0  18      232.64      286.37     19.78 o 
   2   0  18      336.06      357.71     42.52 o 
   3   0  18       79.55       74.40     17.01 o 
   4   0  18      138.01      140.38     16.11 o 
   5   0  18      262.60      237.06     32.01 o 
   6   0  18       25.10       26.09     14.17 o 
   7   0  18       33.70        8.16     14.23 o 
   8   0  18       55.77       68.01     23.65 o 
  -8   1  18       80.21       95.39     20.77 o 
  -7   1  18      289.26      364.76     27.96 o 
  -6   1  18      115.93      100.71     17.77 o 
  -5   1  18      113.09       97.83     23.19 o 
  -4   1  18       26.45        7.24     10.87 o 
  -3   1  18       69.91       75.06     13.34 o 
  -2   1  18      211.53      241.66     21.05 o 
  -1   1  18      193.85      213.94     18.17 o 
   0   1  18      217.14      217.29     17.77 o 
   1   1  18      125.20      121.97     14.63 o 
   2   1  18      220.89      245.72     18.56 o 
   3   1  18       63.11       64.52     13.46 o 
   4   1  18       23.56       40.22     12.50 o 
   5   1  18      121.51      124.43     15.64 o 
   6   1  18      135.93      118.14     26.01 o 
   7   1  18      273.28      318.16     27.43 o 
   8   1  18       74.73       71.37     19.14 o 
  -8   2  18       58.13       40.87     17.72 o 
  -7   2  18      148.84      187.10     22.30 o 
  -6   2  18      270.60      303.01     25.13 o 
  -5   2  18       70.69       82.16     16.47 o 
  -4   2  18      127.02      141.10     25.65 o 
  -3   2  18       52.07       47.30     25.65 o 
  -2   2  18      419.56      423.61     23.78 o 
  -1   2  18      136.52      132.74     20.25 o 
   0   2  18      150.58      178.94     19.16 o 
   1   2  18      149.52      146.88     15.06 o 
   2   2  18      371.53      356.44     21.49 o 
   3   2  18       52.97       49.81     11.75 o 
   4   2  18      120.68      121.96     15.93 o 
   5   2  18       62.40       53.92     13.19 o 
   6   2  18      280.59      297.24     37.12 o 
   7   2  18      157.27      189.33     23.11 o 
   8   2  18       54.44       44.35     18.59 o 
  -8   3  18      132.61      145.72     21.84 o 
  -7   3  18      170.48      176.98     21.58 o 
  -6   3  18      103.60      101.21     17.08 o 
  -5   3  18      309.16      330.99     18.90 o 
  -4   3  18       34.48       32.53      9.93 o 
  -3   3  18       92.35       92.78     13.90 o 
  -2   3  18       46.22       51.91      9.40 o 
  -1   3  18      212.44      245.92     14.85 o 
   0   3  18        4.55        9.81     10.38 o 
   1   3  18      209.46      230.12     19.93 o 
   2   3  18       47.96       24.76     11.54 o 
   3   3  18       85.53       83.10     13.47 o 
   4   3  18       30.14       23.32     12.11 o 
   5   3  18      275.99      301.88     24.27 o 
   6   3  18      121.14      132.89     30.06 o 
   7   3  18      165.76      142.49     21.32 o 
  -8   4  18       38.02       21.87     21.62 o 
  -7   4  18      118.99      137.51     17.97 o 
  -6   4  18      148.52      188.50     19.21 o 
  -5   4  18        7.53       -4.86     10.02 o 
  -4   4  18        0.90        0.24      9.81 o 
  -3   4  18       58.92       20.42     16.43 o 
  -2   4  18      331.97      351.51     18.94 o 
  -1   4  18      223.39      196.59     29.44 o 
   0   4  18      913.88      916.52     34.71 o 
   1   4  18      213.70      195.80     17.95 o 
   2   4  18      331.82      288.65     19.75 o 
   3   4  18       48.48       19.67      9.76 o 
   4   4  18        4.65      -11.07     11.07 o 
   5   4  18        9.57       -7.47     18.52 o 
   6   4  18      150.60      184.12     19.42 o 
   7   4  18      117.41      111.18     20.18 o 
  -7   5  18      149.18      155.94     28.05 o 
  -6   5  18       15.93       22.76     12.33 o 
  -5   5  18       74.41       94.76     18.03 o 
  -4   5  18       32.82       20.67     17.21 o 
  -3   5  18      177.04      150.13     22.43 o 
  -2   5  18      102.98      106.27     20.39 o 
  -1   5  18      451.61      421.94     19.20 o 
   0   5  18      112.22      114.63     11.64 o 
   1   5  18      466.05      426.87     18.94 o 
   2   5  18      106.93      111.05     26.61 o 
   3   5  18      191.58      208.93     17.40 o 
   4   5  18       29.98       20.30     10.27 o 
   5   5  18       60.34       65.74     15.03 o 
   6   5  18       12.81       -2.28     12.44 o 
   7   5  18      146.87      162.39     31.54 o 
  -7   6  18       86.85       99.90     24.00 o 
  -6   6  18      109.27      135.00     24.88 o 
  -5   6  18       26.87      -14.89     14.89 o 
  -4   6  18       11.26        6.62     15.84 o 
  -3   6  18       73.23       96.71     21.29 o 
  -2   6  18       15.92        8.86     14.86 o 
  -1   6  18      215.37      208.76     14.75 o 
   0   6  18      661.77      624.59     25.93 o 
   1   6  18      217.59      255.67     16.52 o 
   2   6  18       30.35       18.45      9.76 o 
   3   6  18       69.89       44.80     11.49 o 
   4   6  18       14.56       19.60     10.09 o 
   5   6  18       20.94        7.08     10.43 o 
   6   6  18      113.60      124.61     19.08 o 
   7   6  18       78.07       68.55     19.64 o 
  -5   7  18      171.52      128.98     23.52 o 
  -4   7  18       34.90       39.03     16.31 o 
  -3   7  18       33.95       26.93     15.53 o 
  -2   7  18       87.89       49.50     17.01 o 
  -1   7  18      119.38      109.74     16.86 o 
   0   7  18      145.10      134.09     13.31 o 
   1   7  18      122.09       99.62     12.16 o 
   2   7  18       93.83       97.91     11.27 o 
   3   7  18       27.64       20.03     10.76 o 
   4   7  18       41.76       36.71     10.95 o 
   5   7  18      147.00      154.52     15.94 o 
   6   7  18       69.11       66.71     19.97 o 
   7   7  18      127.93       84.34     23.19 o 
  -5   8  18       21.40        3.18     15.70 o 
  -4   8  18       20.16        8.52     16.43 o 
  -3   8  18        8.63       -0.45     16.12 o 
  -2   8  18       47.58       38.47     17.18 o 
  -1   8  18       43.46       47.30     16.76 o 
   0   8  18      410.54      408.15     21.26 o 
   1   8  18       40.86       33.66      9.50 o 
   2   8  18       66.70       40.46      9.39 o 
   3   8  18        5.45       -6.48      9.53 o 
   4   8  18       17.10       -2.86     10.71 o 
   5   8  18       25.43       33.84     12.49 o 
   6   8  18      116.22       91.87     18.72 o 
  -4   9  18       23.05       -2.60     15.25 o 
  -3   9  18       17.03       19.58     15.90 o 
  -2   9  18       91.44       97.50     20.28 o 
  -1   9  18      182.33      150.97     24.64 o 
   0   9  18       46.86       49.36     10.80 o 
   1   9  18      184.74      183.56     14.10 o 
   2   9  18       80.15       73.48     10.94 o 
   3   9  18       24.62       12.35     10.62 o 
   4   9  18       26.74       23.15     19.64 o 
   5   9  18       45.66       20.42     21.79 o 
  -3  10  18       11.46        1.42     18.10 o 
  -2  10  18       33.09       22.18     16.34 o 
  -1  10  18        0.15       -1.17     16.23 o 
   0  10  18       49.37       53.11     11.34 o 
   1  10  18        1.72       -8.40      8.52 o 
   1   0  19       81.97       89.56     13.79 o 
   2   0  19      252.68      293.15     21.15 o 
   3   0  19      284.86      278.42     19.97 o 
   4   0  19      324.12      351.37     22.45 o 
   5   0  19       22.92      -15.62     15.62 o 
   6   0  19       10.54      -11.23     16.48 o 
   7   0  19        0.00       -5.36     13.90 o 
  -8   1  19        5.29      -11.93     20.45 o 
  -7   1  19        5.01       -6.11     14.08 o 
  -6   1  19        2.35        2.67     13.34 o 
  -5   1  19      107.82      143.37     28.10 o 
  -4   1  19       71.20       95.93     14.98 o 
  -3   1  19      658.81      674.63     54.77 o 
  -2   1  19      239.11      285.32     24.78 o 
   0   1  19       43.51       29.53     10.94 o 
   1   1  19      577.08      571.96     27.70 o 
   2   1  19      249.68      293.88     20.76 o 
   3   1  19      696.99      729.94     33.95 o 
   4   1  19       58.62       60.90     16.52 o 
   5   1  19      127.83      134.07     26.88 o 
   6   1  19        5.03      -18.47     18.47 o 
   7   1  19        2.70      -13.56     13.56 o 
  -8   2  19       49.35       69.67     26.12 o 
  -7   2  19        1.35       -6.86     14.01 o 
  -6   2  19        5.19       -1.29     13.81 o 
  -5   2  19       19.71       15.45     13.22 o 
  -4   2  19      140.61      124.51     26.37 o 
  -3   2  19      159.40      159.82     21.04 o 
  -2   2  19      272.33      331.18     29.75 o 
  -1   2  19       85.12       64.36     12.95 o 
   0   2  19      430.02      405.59     34.89 o 
   1   2  19       73.38       61.98     17.03 o 
   2   2  19      264.66      285.71     20.70 o 
   3   2  19      159.80      151.67     19.05 o 
   4   2  19      169.97      206.73     21.59 o 
   5   2  19       10.65       -9.74      9.74 o 
   6   2  19        6.05       18.44     21.85 o 
   7   2  19        1.50       -4.93     14.26 o 
  -8   3  19        0.40      -17.63     20.22 o 
  -7   3  19        4.20       -4.62     11.09 o 
  -6   3  19       57.04       50.30     12.20 o 
  -5   3  19      139.34      130.90     14.53 o 
  -4   3  19       88.43       91.88     13.10 o 
  -3   3  19      158.58      195.95     18.55 o 
  -2   3  19       18.25        1.52      8.42 o 
  -1   3  19      336.98      364.83     17.18 o 
   0   3  19       11.68       -0.39      9.72 o 
   1   3  19      309.79      355.65     22.15 o 
   2   3  19       17.56        4.18     10.43 o 
   3   3  19      154.20      152.36     17.11 o 
   4   3  19       75.41       77.27     15.56 o 
   5   3  19      152.50      163.83     18.38 o 
   6   3  19       61.03       65.12     25.48 o 
   7   3  19        2.26       -1.45     18.52 o 
  -7   4  19       13.02       21.66     13.70 o 
  -6   4  19       17.45       11.49     12.95 o 
  -5   4  19       89.41       87.10     15.36 o 
  -4   4  19      134.20      174.56     19.96 o 
  -3   4  19       18.88       16.51     16.51 o 
  -2   4  19      235.44      288.07     16.19 o 
  -1   4  19       38.44       37.48      9.52 o 
   0   4  19       76.55       84.98     11.74 o 
   1   4  19       45.33       36.01     12.94 o 
   2   4  19      229.21      222.96     19.73 o 
   3   4  19       16.84        6.59     11.55 o 
   4   4  19      137.70      152.79     22.29 o 
   5   4  19       84.04       67.41     16.16 o 
   6   4  19       21.52       14.06     13.19 o 
  -7   5  19       12.29        2.93     21.40 o 
  -6   5  19       61.90       68.24     15.99 o 
  -5   5  19      177.64      195.25     19.68 o 
  -4   5  19      105.55      101.69     23.21 o 
  -3   5  19      373.66      408.18     34.13 o 
  -2   5  19       66.40       74.52     11.27 o 
  -1   5  19      159.21      151.74     13.41 o 
   0   5  19       13.02       -1.80      8.85 o 
   1   5  19      159.91      156.10     17.74 o 
   2   5  19       56.09       62.94     14.34 o 
   3   5  19      365.74      349.53     19.14 o 
   4   5  19       86.33       82.48     15.90 o 
   5   5  19      173.41      160.48     19.84 o 
   6   5  19       66.00       73.09     16.16 o 
  -6   6  19        3.61       -9.97     16.65 o 
  -5   6  19        4.29      -12.91     16.82 o 
  -4   6  19      114.84      118.45     22.01 o 
  -3   6  19       27.44      -13.38     13.38 o 
  -2   6  19      235.66      282.42     20.11 o 
  -1   6  19       99.04       98.11     16.09 o 
   0   6  19        2.01       -8.21      8.21 o 
   1   6  19       96.97      103.38     12.97 o 
   2   6  19      234.83      273.01     22.79 o 
   3   6  19       21.52       12.97      9.84 o 
   4   6  19      106.57       95.57     13.52 o 
   5   6  19        5.01       -4.14     12.50 o 
   6   6  19        2.61       10.03     17.71 o 
  -5   7  19       58.99       63.81     19.05 o 
  -4   7  19        1.65        9.50     16.68 o 
  -3   7  19      118.86      117.11     22.96 o 
  -2   7  19       11.00        7.71     14.30 o 
  -1   7  19       30.28       24.63      9.66 o 
   0   7  19        7.63       11.17      9.60 o 
   1   7  19       35.04       33.98     10.75 o 
   2   7  19        5.63       -2.44     10.32 o 
   3   7  19      120.69      100.49     14.20 o 
   4   7  19        0.02       -6.71     10.46 o 
   5   7  19       55.76       56.07     21.09 o 
   6   7  19       15.81       13.60     16.48 o 
  -5   8  19       29.81        7.35     17.74 o 
  -4   8  19      100.07       67.88     21.15 o 
  -3   8  19       17.26        6.59     17.40 o 
  -2   8  19      140.55      106.80     22.24 o 
  -1   8  19       29.05       36.11     10.01 o 
   0   8  19       16.69       11.27      9.84 o 
   1   8  19       28.81       26.01     10.90 o 
   2   8  19      113.30       93.64     12.00 o 
   3   8  19       25.00        5.41     10.94 o 
   4   8  19       97.01      110.26     17.25 o 
   5   8  19       32.93       18.41     21.12 o 
  -4   9  19       16.92       -3.35     15.64 o 
  -3   9  19       39.84       35.59     19.11 o 
  -2   9  19        0.78      -15.56     15.56 o 
  -1   9  19       36.82       32.42     12.62 o 
   0   9  19      124.21      130.17     15.02 o 
   1   9  19       40.29       34.10     11.54 o 
   2   9  19        2.67       -2.72     14.67 o 
   3   9  19       39.14       23.33     22.26 o 
   1   0  20       19.77       -3.07     13.24 o 
   2   0  20      138.34      115.34     15.27 o 
   3   0  20        0.66      -10.34     10.34 o 
   4   0  20        5.02       -3.00     10.40 o 
   5   0  20        2.54       -3.10     18.38 o 
   6   0  20      148.61      181.54     23.34 o 
   7   0  20       11.31       19.75     15.43 o 
  -7   1  20      256.32      310.79     28.27 o 
  -6   1  20       44.74       37.79     17.20 o 
  -5   1  20       36.67       38.19     23.13 o 
  -4   1  20       40.71       30.39     21.87 o 
  -3   1  20       64.77       72.27     14.89 o 
  -2   1  20       52.66       18.67     11.91 o 
  -1   1  20      395.31      491.86     36.06 o 
   0   1  20      205.16      224.91     26.20 o 
   1   1  20      352.19      329.04     21.31 o 
   2   1  20       56.66       33.22     12.04 o 
   3   1  20       62.46       71.56     19.67 o 
   4   1  20       39.16       34.22     13.74 o 
   5   1  20       51.30       37.94     21.51 o 
   6   1  20       53.78       18.94     21.51 o 
   7   1  20      241.88      227.62     35.70 o 
  -7   2  20       17.08       25.76     15.55 o 
  -6   2  20      246.35      257.98     24.61 o 
  -5   2  20       14.15       -3.19     13.37 o 
  -4   2  20       45.59       47.35     19.50 o 
  -3   2  20       50.90       56.41     10.99 o 
  -2   2  20      290.14      300.57     28.88 o 
  -1   2  20      179.83      230.95     27.07 o 
   0   2  20      106.76      123.00     15.89 o 
   1   2  20      203.38      240.05     20.71 o 
   2   2  20      265.50      265.32     21.56 o 
   3   2  20       57.45       36.98     21.27 o 
   4   2  20       51.74       45.43     13.58 o 
   5   2  20       14.43       14.99     12.88 o 
   6   2  20      240.76      287.38     38.43 o 
  -7   3  20      122.28      137.82     16.85 o 
  -6   3  20       33.20       28.84     13.29 o 
  -5   3  20      216.35      234.11     22.11 o 
  -4   3  20        8.52       -4.88     12.05 o 
  -3   3  20        8.76        4.45     11.06 o 
  -2   3  20        8.95       -0.59     14.53 o 
  -1   3  20      171.92      183.06     30.77 o 
   0   3  20      232.20      263.28     20.89 o 
   1   3  20      149.12      157.08     17.59 o 
   2   3  20        9.40       -9.89     15.31 o 
   3   3  20       11.02        6.69     11.35 o 
   4   3  20        7.08        4.69     12.65 o 
   5   3  20      221.56      261.70     30.27 o 
   6   3  20       35.46       41.54     24.75 o 
  -7   4  20        1.31        4.94     19.36 o 
  -6   4  20      284.13      355.08     26.19 o 
  -5   4  20        0.82       -2.62     13.30 o 
  -4   4  20       10.42        8.94     17.57 o 
  -3   4  20       23.32       13.24     17.46 o 
  -2   4  20       91.37       96.06     12.39 o 
  -1   4  20      189.60      205.86     15.18 o 
   0   4  20      112.22      112.67     16.35 o 
   1   4  20      204.71      217.29     20.03 o 
   2   4  20      100.01      122.06     17.59 o 
   3   4  20       17.69       25.67     13.61 o 
   4   4  20        7.54        2.40     14.32 o 
   5   4  20        1.86       -7.14     11.48 o 
   6   4  20      288.80      386.82     44.30 o 
  -6   5  20       28.75       37.63     19.70 o 
  -5   5  20       93.01       97.41     22.52 o 
  -4   5  20       24.09        8.46     18.02 o 
  -3   5  20       18.32        9.44     17.35 o 
  -2   5  20       16.38        5.53      9.28 o 
  -1   5  20      226.02      277.23     17.26 o 
   0   5  20      170.77      188.81     15.32 o 
   1   5  20      223.63      193.39     19.90 o 
   2   5  20       10.29       -3.28     11.75 o 
   3   5  20       22.41        4.08     11.30 o 
   4   5  20       18.46       23.37     14.43 o 
   5   5  20      105.12      155.15     34.54 o 
   6   5  20       23.47       25.65     19.33 o 
  -5   6  20       35.65       11.84     16.93 o 
  -4   6  20       63.76       67.83     21.90 o 
  -3   6  20       18.50       22.96     18.66 o 
  -2   6  20       81.64       94.67     12.37 o 
  -1   6  20       13.41       -5.69      9.50 o 
   0   6  20      123.14      122.16     13.63 o 
   1   6  20       16.27        7.85     13.00 o 
   2   6  20       76.60       89.27     16.61 o 
   3   6  20       24.20       20.32     10.56 o 
   4   6  20       61.65       59.43     16.25 o 
   5   6  20       37.65       47.80     18.77 o 
  -5   7  20       61.05       30.39     20.11 o 
  -4   7  20       24.86       26.93     19.72 o 
  -3   7  20        6.29       -7.85     16.40 o 
  -2   7  20       16.68        9.81      9.74 o 
  -1   7  20      211.48      239.59     16.98 o 
   0   7  20       25.31       22.22     10.68 o 
   1   7  20      212.79      247.54     17.69 o 
   2   7  20       24.84       15.38     13.94 o 
   3   7  20        3.90        2.29     11.33 o 
   4   7  20       32.90        7.82     19.29 o 
  -3   8  20       71.24       38.55     21.03 o 
  -2   8  20       53.03       56.80     13.43 o 
  -1   8  20        7.13       -3.60      9.50 o 
   0   8  20      294.78      333.00     21.05 o 
   1   8  20        4.48        3.35     10.48 o 
   2   8  20       56.44       36.23     15.21 o 
   3   8  20       82.10       40.48     22.74 o 
   4   8  20        1.99      -19.10     19.10 o 
   1   0  21        7.24        3.88     13.52 o 
   2   0  21      395.01      419.84     25.44 o 
   3   0  21      105.38       83.87     18.98 o 
   4   0  21      481.93      518.65     37.64 o 
   5   0  21       31.82        6.73     22.04 o 
   6   0  21        0.57      -14.31     14.31 o 
  -6   1  21        3.58      -13.85     13.85 o 
  -5   1  21       39.85       -5.00     21.71 o 
  -4   1  21       71.74       32.07     22.29 o 
  -3   1  21      580.03      610.66     34.51 o 
  -2   1  21       26.56       22.40     15.45 o 
  -1   1  21       86.57       92.54     18.06 o 
   0   1  21        1.59        9.27     16.54 o 
   1   1  21       99.76      133.59     17.59 o 
   2   1  21       29.49       26.65     17.75 o 
   3   1  21      584.60      630.71     45.57 o 
   4   1  21       69.22       72.78     33.44 o 
   5   1  21       62.49       77.35     26.71 o 
   6   1  21        3.57       13.07     22.21 o 
  -6   2  21       22.39       18.86     15.10 o 
  -5   2  21       47.41       56.31     17.29 o 
  -4   2  21      232.32      248.90     23.06 o 
  -3   2  21        7.77      -10.33     10.33 o 
  -2   2  21      271.27      322.17     22.51 o 
  -1   2  21        6.52        4.30     16.59 o 
   0   2  21      160.83      202.06     27.57 o 
   1   2  21        5.83       -4.93     11.15 o 
   2   2  21      261.50      280.95     22.94 o 
   3   2  21        8.80        8.85     15.43 o 
   4   2  21      246.91      254.35     22.46 o 
   5   2  21       44.28       28.97     22.24 o 
  -6   3  21       20.80        0.88     13.60 o 
  -5   3  21       31.26       39.30     16.50 o 
  -4   3  21       34.80       28.33     17.85 o 
  -3   3  21      131.31      123.11     25.14 o 
  -2   3  21       42.05       16.12     16.43 o 
  -1   3  21       34.50       16.76     16.26 o 
   0   3  21       35.59       28.71     14.95 o 
   1   3  21       23.20       12.46     15.21 o 
   2   3  21       40.27        8.88     11.89 o 
   3   3  21      119.30      113.72     16.86 o 
   4   3  21       40.27       29.39     14.33 o 
   5   3  21       43.87       26.03     14.13 o 
  -6   4  21       37.87       30.20     20.20 o 
  -5   4  21       41.27       27.49     19.39 o 
  -4   4  21      129.45      119.37     25.93 o 
  -3   4  21        3.91        8.86     16.96 o 
  -2   4  21      129.15      134.68     25.62 o 
  -1   4  21      113.76       94.78     27.46 o 
   0   4  21        2.18       -8.20     12.61 o 
   1   4  21      107.00       97.37     16.32 o 
   2   4  21      107.73      108.37     17.33 o 
   3   4  21        3.49        8.85     13.13 o 
   4   4  21      112.06       99.69     17.13 o 
   5   4  21       39.32       42.40     14.88 o 
  -5   5  21       52.17       49.42     20.45 o 
  -4   5  21        7.06      -15.11     17.54 o 
  -3   5  21      175.45      210.52     30.23 o 
  -2   5  21        7.00        1.84      9.43 o 
  -1   5  21       62.52       72.82     12.35 o 
   0   5  21        4.53      -12.37     12.37 o 
   1   5  21       42.63       29.58     12.90 o 
   2   5  21        7.20       -3.38     12.12 o 
   3   5  21      164.50      160.04     20.18 o 
   4   5  21        4.90      -10.38     13.30 o 
   5   5  21       62.05       55.51     20.98 o 
  -4   6  21       71.93       94.95     24.61 o 
  -3   6  21       39.80       21.82     19.42 o 
  -2   6  21       49.46       33.15     10.79 o 
  -1   6  21       24.34       25.23     10.38 o 
   0   6  21        0.07       -8.81      8.81 o 
   1   6  21       17.82       -1.94     16.94 o 
   2   6  21       57.98       71.42     19.18 o 
   3   6  21       38.12       14.11     14.42 o 
   4   6  21       72.52       76.21     23.10 o 
  -3   7  21       92.14      133.79     17.68 o 
  -2   7  21        6.29      -10.14     12.29 o 
  -1   7  21       29.57       26.51     11.03 o 
   0   7  21        0.59      -12.10     13.76 o 
   1   7  21       18.55       24.12     14.44 o 
   2   7  21        5.69        8.66     20.62 o 
   0   0  22      197.45      202.17     28.44 o 
   1   0  22        1.98       13.16     17.29 o 
   2   0  22       94.15      145.27     25.20 o 
   3   0  22       17.75       17.76     13.05 o 
   4   0  22        4.02        4.30     22.54 o 
   5   0  22       46.18       40.23     25.87 o 
  -5   1  22       21.38       17.82     23.24 o 
  -4   1  22       30.18       45.03     23.91 o 
  -3   1  22       62.00       40.51     18.94 o 
  -2   1  22        4.83       -2.83     11.28 o 
  -1   1  22      230.85      257.69     21.14 o 
   0   1  22        1.58       -7.46     16.43 o 
   1   1  22      221.91      286.80     32.12 o 
   2   1  22        5.39       -7.38     11.37 o 
   3   1  22       55.88       71.26     15.42 o 
   4   1  22       32.09       14.65     12.81 o 
   5   1  22       20.52       35.98     23.80 o 
  -5   2  22        0.96       -4.44     21.15 o 
  -4   2  22      106.01      113.98     26.46 o 
  -3   2  22        8.38        7.14     12.19 o 
  -2   2  22      134.61      172.93     48.65 o 
  -1   2  22        2.49       -1.03     15.95 o 
   0   2  22      335.26      346.29     32.76 o 
   1   2  22        2.44        4.51     12.17 o 
   2   2  22      129.33      114.54     17.44 o 
   3   2  22       10.32       -3.61     13.24 o 
   4   2  22      121.00      123.43     18.17 o 
   5   2  22        0.48       -1.93     23.24 o 
  -4   3  22       16.64       15.92     19.95 o 
  -3   3  22        2.29       -2.29     16.31 o 
  -2   3  22       19.48       24.84     19.61 o 
  -1   3  22      306.07      374.95     34.38 o 
   0   3  22       39.69       45.32     14.37 o 
   1   3  22      281.86      277.55     45.76 o 
   2   3  22       19.56       14.77     13.06 o 
   3   3  22        2.64       -1.27     12.71 o 
   4   3  22       20.31       11.72     13.56 o 
   5   3  22      143.05      136.16     25.53 o 
  -3   4  22       20.18       17.29     19.30 o 
  -2   4  22       80.57       44.92     20.03 o 
  -1   4  22        4.66      -15.17     15.17 o 
   0   4  22      574.64      618.67     32.03 o 
   1   4  22        3.54      -10.01     12.27 o 
   2   4  22      106.48       97.78     17.22 o 
   3   4  22       15.67        2.30     12.52 o 
   4   4  22       41.62       12.35     14.14 o 
  -2   5  22       48.95       44.98     20.92 o 
  -1   5  22      188.20      203.80     17.30 o 
   0   5  22        0.06      -10.98     12.29 o 
   1   5  22      200.37      212.42     35.70 o 
   2   5  22       45.90       46.98     26.57 o 
   3   5  22        0.76      -12.40     12.40 o 
  -2   6  22        4.83      -11.80     11.80 o 
  -1   6  22       10.78        8.34     12.62 o 
   0   6  22      252.09      298.50     38.27 o 
   1   6  22       10.52        9.67     21.93 o 
   2   6  22        7.77      -19.78     19.78 o 
  -1   7  22       40.24       52.27     15.89 o 
   1   0  23       11.09        3.20     24.39 o 
   2   0  23      169.24      218.60     28.24 o 
   3   0  23        9.75       -2.77     16.68 o 
   4   0  23      170.30      162.20     31.51 o 
  -3   1  23      174.27      176.92     26.90 o 
  -2   1  23       24.02       18.21     12.85 o 
  -1   1  23       22.00       14.24     12.83 o 
   0   1  23       40.18       60.23     22.98 o 
   1   1  23       31.01        0.11     16.37 o 
   2   1  23       22.11       27.99     18.94 o 
   3   1  23      165.74      144.11     19.89 o 
   4   1  23       19.68       -8.50     12.23 o 
  -2   2  23      101.55      103.06     17.23 o 
  -1   2  23        6.68        0.47     12.40 o 
   0   2  23        4.59        2.65     16.65 o 
   1   2  23        5.89        2.60     17.71 o 
   2   2  23       97.53      114.68     18.99 o 
   3   2  23       42.72       39.14     28.76 o 
   4   2  23      174.53      192.38     48.83 o 
  -2   3  23       24.59       36.04     19.92 o 
  -1   3  23       30.38       27.60     20.06 o 
   0   3  23       16.28       15.20     19.86 o 
   1   3  23       41.03       56.66     15.07 o 
   2   3  23       20.19        5.64     13.32 o 
   3   3  23       88.66       89.75     18.52 o 
   4   3  23       15.38       25.00     19.72 o 
   0   4  23        1.39      -16.98     16.98 o 
   1   4  23       19.33        3.41     21.90 o 
   2   4  23       48.22       61.93     26.90 o 
   0   5  23        1.10        0.22     20.81 o 
   1   5  23       91.77       68.30     25.09 o 
   1   0  24       11.68       19.50     19.22 o 
   2   0  24       63.01       62.97     20.76 o 
  -2   1  24        8.02      -11.82     16.20 o 
  -1   1  24       97.44      110.51     25.20 o 
   0   1  24       87.08      117.33     24.61 o 
   2   1  24        6.60       15.48     19.25 o 
  -2   2  24       27.25       29.39     20.22 o 
  -1   2  24       34.24       14.33     17.82 o 
                                                 
